# Supplementary material for: Deep (Meta)genomics and (Meta)transcriptome Analyses of Fungal and Bacteria Consortia From Aircraft Tanks and Kerosene Identify Key Genes in Fuel and Tank Corrosion
Source: Front Microbiol. 2021 Oct 1;12:722259. doi: 10.3389/fmicb.2021.722259 (PMC8525681; doi:10.3389/fmicb.2021.722259)
Supplement: Supplementary Table 1 — Sample collection of the six samples for the metagenome analysis, the transcriptome analysis and the used 1258 samples for the qPCR analysis. Samples were collected and processed as described in section “Materials and Methods.” Samples were collected and transported to the laboratory and kept at 4° until processing. [file Table_1.xlsx]

## Sheet: Tabelle1
	Sample Nr.	fuel/water/biofilm	Left-hand tank	Right-hand tank	Center tank	Main tank	Reserve tank	not assigned
Metagenome	Sample 1	biofilm	x	x	x
	Sample 2	biofilm	x	x	x
	Sample 3	biofilm	x	x	x
	Sample 4	biofilm	x	x	x
	Sample 5	biofilm	x	x	x
	Sample 6	biofilm	x	x	x
Transcriptome	Sample for transcriptome analysis	biofilm	x	x	x
qPCR analysis	1	fuel	x
	2	fuel			x
	3	fuel		x
	4	fuel		x
	5	fuel			x
	6	fuel			x
	7	fuel			x
	8	fuel			x
	9	fuel	x
	10	fuel			x
	11	fuel		x
	12	fuel	x
	13	fuel			x
	14	fuel		x
	15	fuel					x
	16	fuel				x
	17	fuel				x
	18	fuel			x
	19	fuel						x
	20	fuel				x
	21	fuel				x
	22	fuel	x
	23	fuel			x
	24	fuel		x
	25	biofilm				x
	26	fuel	x
	27	fuel			x
	28	fuel		x
	29	fuel	x
	30	fuel			x
	31	fuel		x
	32	fuel				x
	33	fuel			x
	34	fuel				x
	35	fuel				x
	36	fuel			x
	37	fuel				x
	38	fuel			x
	39	fuel			x
	40	fuel			x
	41	fuel			x
	42	fuel			x
	43	fuel			x
	44	fuel			x
	45	fuel			x
	46	fuel			x
	47	fuel			x
	48	fuel	x
	49	fuel			x
	50	fuel		x
	51	biofilm						x
	52	biofilm						x
	53	biofilm						x
	54	fuel	x
	55	fuel	x
	56	fuel			x
	57	fuel		x
	58	fuel		x
	59	fuel					x
	60	fuel					x
	61	fuel				x
	62	fuel				x
	63	fuel			x
	64	fuel				x
	65	fuel				x
	66	fuel					x
	67	fuel					x
	68	fuel	x
	69	fuel	x
	70	fuel	x
	71	fuel		x
	72	fuel		x
	73	fuel		x
	74	fuel	x
	75	fuel			x
	76	fuel		x
	77	biofilm		x
	78	biofilm		x
	79	fuel	x
	80	fuel			x
	81	fuel		x
	82	fuel	x
	83	fuel			x
	84	fuel	x
	85	fuel	x
	86	fuel			x
	87	fuel		x
	88	fuel	x
	89	fuel			x
	90	fuel		x
	91	fuel	x
	92	fuel	x
	93	fuel			x
	94	fuel		x
	95	fuel		x
	96	fuel	x
	97	fuel	x
	98	fuel			x
	99	fuel		x
	100	fuel		x
	101	fuel	x
	102	fuel	x
	103	fuel			x
	104	fuel			x
	105	fuel		x
	106	fuel		x
	107	fuel	x
	108	fuel	x
	109	fuel			x
	110	fuel		x
	111	fuel		x
	112	fuel	x
	113	fuel	x
	114	fuel			x
	115	fuel		x
	116	fuel		x
	117	fuel	x
	118	fuel	x
	119	fuel			x
	120	fuel		x
	121	fuel		x
	122	fuel	x
	123	fuel	x
	124	fuel			x
	125	fuel		x
	126	fuel		x
	127	fuel				x
	128	fuel				x
	129	fuel				x
	130	fuel				x
	131	fuel				x
	132	fuel				x
	133	fuel				x
	134	fuel				x
	135	fuel	x
	136	fuel				x
	137	fuel				x
	138	fuel				x
	139	fuel				x
	140	fuel		x
	141	fuel	x
	142	fuel		x
	143	fuel					x
	144	fuel					x
	145	fuel				x
	146	fuel				x
	147	fuel				x
	148	fuel				x
	149	fuel				x
	150	fuel				x
	151	fuel				x
	152	fuel				x
	153	fuel	x
	154	fuel			x
	155	fuel		x
	156	fuel	x
	157	fuel			x
	158	fuel		x
	159	biofilm	x
	160	biofilm			x
	161	biofilm	x
	162	biofilm		x
	163	biofilm	x
	164	biofilm		x
	165	fuel	x
	166	fuel			x
	167	fuel		x
	168	fuel	x
	169	fuel		x
	170	fuel						x
	171	fuel	x
	172	fuel	x
	173	fuel		x
	174	fuel		x
	175	fuel	x
	176	fuel	x
	177	fuel	x
	178	fuel		x
	179	fuel		x
	180	fuel	x
	181	fuel	x
	182	fuel			x
	183	fuel		x
	184	fuel		x
	185	fuel				x
	186	biofilm		x
	187	biofilm		x
	188	fuel	x
	189	fuel	x
	190	fuel			x
	191	fuel		x
	192	fuel		x
	193	fuel	x
	194	fuel	x
	195	fuel			x
	196	fuel		x
	197	fuel		x
	198	fuel				x
	199	fuel	x
	200	fuel	x
	201	fuel			x
	202	fuel		x
	203	fuel		x
	204	water						x
	205	water						x
	206	water						x
	207	water						x
	208	water						x
	209	biofilm						x
	210	biofilm						x
	211	biofilm						x
	212	fuel	x
	213	fuel			x
	214	fuel		x
	215	fuel	x
	216	fuel			x
	217	fuel		x
	218	fuel	x
	219	fuel			x
	220	fuel		x
	221	fuel	x
	222	fuel				x
	223	fuel				x
	224	fuel		x
	225	fuel	x
	226	fuel				x
	227	fuel				x
	228	fuel		x
	229	fuel	x
	230	fuel			x
	231	fuel		x
	232	fuel	x
	233	fuel		x
	234	fuel	x
	235	fuel		x
	236	fuel	x
	237	fuel			x
	238	fuel		x
	239	fuel	x
	240	fuel		x
	241	fuel	x
	242	fuel			x
	243	fuel		x
	244	fuel	x
	245	fuel			x
	246	fuel		x
	247	biofilm	x
	248	biofilm		x
	249	fuel	x
	250	fuel			x
	251	fuel		x
	252	fuel	x
	253	fuel	x
	254	fuel			x
	255	fuel		x
	256	fuel		x
	257	fuel				x
	258	fuel				x
	259	fuel				x
	260	fuel				x
	261	fuel			x
	262	fuel			x
	263	fuel					x
	264	fuel					x
	265	fuel					x
	266	fuel					x
	267	fuel				x
	268	fuel				x
	269	fuel				x
	270	fuel				x
	271	fuel				x
	272	fuel				x
	273	fuel				x
	274	fuel				x
	275	fuel	x
	276	fuel			x
	277	fuel		x
	278	fuel	x
	279	fuel			x
	280	fuel		x
	281	water				x
	282	water				x
	283	water				x
	284	water				x
	285	water				x
	286	water			x
	287	fuel	x
	288	fuel			x
	289	fuel		x
	290	fuel					x
	291	fuel					x
	292	fuel	x
	293	fuel	x
	294	fuel			x
	295	fuel		x
	296	fuel		x
	297	fuel	x
	298	fuel			x
	299	fuel		x
	300	fuel					x
	301	fuel					x
	302	fuel				x
	303	fuel				x
	304	fuel				x
	305	fuel				x
	306	fuel				x
	307	fuel				x
	308	fuel				x
	309	fuel				x
	310	fuel	x
	311	fuel			x
	312	fuel		x
	313	water					x
	314	water					x
	315	water					x
	316	water					x
	317	water					x
	318	biofilm		x
	319	biofilm				x
	320	biofilm				x
	321	biofilm				x
	322	biofilm	x
	323	biofilm				x
	324	biofilm	x
	325	biofilm		x
	326	water		x
	327	water	x
	328	water		x
	329	water						x
	330	water		x
	331	fuel	x
	332	fuel	x
	333	fuel			x
	334	fuel		x
	335	fuel		x
	336	fuel	x
	337	fuel			x
	338	fuel		x
	339	fuel	x
	340	fuel			x
	341	fuel		x
	342	fuel		x
	343	fuel			x
	344	fuel		x
	345	fuel	x
	346	fuel	x
	347	fuel		x
	348	fuel		x
	349	fuel	x
	350	fuel	x
	351	fuel		x
	352	fuel		x
	353	fuel	x
	354	fuel			x
	355	fuel		x
	356	fuel					x
	357	water	x
	358	water						x
	359	water						x
	360	water						x
	361	water						x
	362	fuel	x
	363	fuel			x
	364	fuel		x
	365	biofilm	x
	366	biofilm		x
	367	fuel				x
	368	fuel	x
	369	fuel		x
	370	water						x
	371	water						x
	372	fuel						x
	373	fuel				x
	374	fuel	x
	375	fuel						x
	376	fuel						x
	377	fuel				x
	378	fuel				x
	379	fuel				x
	380	fuel				x
	381	fuel				x
	382	fuel				x
	383	water				x
	384	water				x
	385	water				x
	386	water				x
	387	water				x
	388	water				x
	389	biofilm				x
	390	biofilm				x
	391	biofilm				x
	392	fuel				x
	393	fuel				x
	394	fuel				x
	395	fuel				x
	396	fuel				x
	397	fuel				x
	398	fuel				x
	399	fuel				x
	400	fuel	x
	401	fuel		x
	402	fuel	x
	403	fuel			x
	404	fuel		x
	405	fuel		x
	406	fuel	x
	407	fuel			x
	408	fuel		x
	409	fuel					x
	410	fuel					x
	411	fuel	x
	412	fuel			x
	413	fuel		x
	414	fuel				x
	415	fuel				x
	416	fuel			x
	417	fuel				x
	418	fuel				x
	419	fuel					x
	420	fuel	x
	421	fuel	x
	422	fuel		x
	423	fuel		x
	424	fuel	x
	425	fuel			x
	426	fuel		x
	427	fuel				x
	428	fuel				x
	429	fuel			x
	430	fuel					x
	431	fuel				x
	432	fuel				x
	433	fuel					x
	434	fuel	x
	435	fuel	x
	436	fuel		x
	437	fuel		x
	438	fuel	x
	439	fuel		x
	440	fuel	x
	441	fuel		x
	442	fuel	x
	443	fuel	x
	444	fuel		x
	445	fuel		x
	446	fuel	x
	447	fuel			x
	448	fuel		x
	449	fuel					x
	450	fuel	x
	451	fuel			x
	452	fuel		x
	453	fuel	x
	454	fuel			x
	455	fuel		x
	456	fuel	x
	457	fuel		x
	458	fuel	x
	459	fuel			x
	460	fuel		x
	461	water				x
	462	water				x
	463	biofilm				x
	464	fuel	x
	465	fuel			x
	466	fuel		x
	467	fuel	x
	468	fuel			x
	469	fuel		x
	470	fuel	x
	471	fuel	x
	472	fuel	x
	473	fuel	x
	474	fuel			x
	475	fuel		x
	476	fuel	x
	477	fuel			x
	478	fuel		x
	479	biofilm				x
	480	biofilm				x
	481	fuel				x
	482	fuel			x
	483	fuel				x
	484	fuel				x
	485	fuel			x
	486	fuel				x
	487	fuel					x
	488	fuel				x
	489	fuel				x
	490	fuel				x
	491	fuel	x
	492	fuel			x
	493	fuel		x
	494	water	x
	495	water	x
	496	fuel		x
	497	fuel		x
	498	water	x
	499	water	x
	500	fuel		x
	501	fuel		x
	502	fuel		x
	503	fuel		x
	504	fuel		x
	505	fuel		x
	506	fuel		x
	507	fuel		x
	508	fuel		x
	509	fuel		x
	510	fuel		x
	511	fuel		x
	512	fuel		x
	513	fuel		x
	514	fuel		x
	515	fuel		x
	516	fuel		x
	517	fuel		x
	518	fuel		x
	519	fuel		x
	520	fuel		x
	521	fuel		x
	522	fuel		x
	523	fuel		x
	524	fuel		x
	525	fuel				x
	526	fuel				x
	527	fuel						x
	528	fuel						x
	529	fuel						x
	530	fuel						x
	531	fuel						x
	532	biofilm						x
	533	biofilm						x
	534	biofilm						x
	535	water						x
	536	water						x
	537	water						x
	538	water						x
	539	fuel						x
	540	fuel						x
	541	fuel						x
	542	water						x
	543	water						x
	544	water						x
	545	water						x
	546	water						x
	547	water						x
	548	fuel						x
	549	fuel						x
	550	fuel						x
	551	fuel						x
	552	water						x
	553	water						x
	554	water						x
	555	water						x
	556	water		x
	557	water	x
	558	water		x
	559	water	x
	560	water		x
	561	biofilm	x
	562	biofilm		x
	563	biofilm	x
	564	fuel				x
	565	fuel				x
	566	fuel				x
	567	fuel				x
	568	fuel				x
	569	fuel				x
	570	fuel				x
	571	fuel					x
	572	fuel				x
	573	fuel				x
	574	fuel				x
	575	fuel					x
	576	fuel				x
	577	fuel				x
	578	fuel				x
	579	fuel				x
	580	fuel				x
	581	fuel				x
	582	fuel				x
	583	fuel				x
	584	fuel				x
	585	fuel				x
	586	fuel				x
	587	fuel				x
	588	fuel				x
	589	biofilm						x
	590	fuel				x
	591	fuel				x
	592	fuel				x
	593	fuel				x
	594	fuel				x
	595	fuel				x
	596	fuel				x
	597	fuel				x
	598	fuel				x
	599	water						x
	600	water						x
	601	water					x
	602	water					x
	603	water						x
	604	water						x
	605	water						x
	606	water					x
	607	water						x
	608	water						x
	609	fuel				x
	610	fuel				x
	611	fuel				x
	612	fuel				x
	613	fuel				x
	614	fuel				x
	615	fuel				x
	616	fuel				x
	617	fuel				x
	618	fuel				x
	619	fuel				x
	620	fuel				x
	621	fuel				x
	622	fuel				x
	623	fuel				x
	624	fuel				x
	625	fuel				x
	626	fuel				x
	627	biofilm					x
	628	fuel				x
	629	fuel				x
	630	fuel				x
	631	fuel				x
	632	fuel				x
	633	fuel				x
	634	fuel				x
	635	fuel				x
	636	fuel				x
	637	biofilm	x
	638	biofilm		x
	639	biofilm	x
	640	biofilm		x
	641	biofilm			x
	642	fuel				x
	643	fuel				x
	644	fuel				x
	645	fuel				x
	646	fuel				x
	647	fuel				x
	648	fuel				x
	649	fuel				x
	650	fuel				x
	651	fuel				x
	652	fuel				x
	653	fuel				x
	654	fuel				x
	655	fuel				x
	656	fuel				x
	657	fuel				x
	658	fuel				x
	659	fuel				x
	660	fuel				x
	661	fuel				x
	662	fuel				x
	663	fuel				x
	664	fuel				x
	665	fuel				x
	666	fuel				x
	667	fuel				x
	668	fuel				x
	669	fuel				x
	670	fuel				x
	671	fuel				x
	672	fuel				x
	673	fuel				x
	674	fuel				x
	675	fuel				x
	676	fuel				x
	677	fuel				x
	678	fuel				x
	679	fuel	x
	680	fuel	x
	681	fuel	x
	682	fuel		x
	683	fuel		x
	684	fuel		x
	685	fuel	x
	686	fuel	x
	687	fuel	x
	688	fuel		x
	689	fuel		x
	690	fuel		x
	691	fuel				x
	692	fuel				x
	693	fuel				x
	694	fuel				x
	695	fuel				x
	696	fuel				x
	697	fuel				x
	698	fuel				x
	699	fuel				x
	700	fuel				x
	701	fuel				x
	702	fuel				x
	703	fuel	x
	704	fuel	x
	705	fuel	x
	706	fuel		x
	707	fuel		x
	708	fuel		x
	709	biofilm	x
	710	biofilm	x
	711	biofilm			x
	712	biofilm		x
	713	biofilm		x
	714	biofilm	x
	715	biofilm		x
	716	fuel		x
	717	fuel	x
	718	fuel	x
	719	fuel	x
	720	fuel		x
	721	fuel		x
	722	fuel		x
	723	water					x
	724	water					x
	725	water	x
	726	water		x
	727	water				x
	728	fuel				x
	729	fuel				x
	730	fuel				x
	731	fuel				x
	732	fuel				x
	733	fuel				x
	734	fuel				x
	735	fuel				x
	736	fuel				x
	737	fuel				x
	738	fuel				x
	739	biofilm	x
	740	biofilm			x
	741	biofilm		x
	742	biofilm	x
	743	biofilm			x
	744	biofilm			x
	745	water		x
	746	fuel						x
	747	fuel						x
	748	fuel						x
	749	fuel						x
	750	water						x
	751	water						x
	752	water						x
	753	water						x
	754	water						x
	755	water						x
	756	water						x
	757	fuel						x
	758	fuel						x
	759	fuel						x
	760	fuel						x
	761	fuel						x
	762	fuel						x
	763	fuel						x
	764	fuel						x
	765	fuel						x
	766	water						x
	767	water						x
	768	water						x
	769	water						x
	770	fuel						x
	771	water					x
	772	water					x
	773	water					x
	774	water					x
	775	water					x
	776	water					x
	777	water					x
	778	water					x
	779	water					x
	780	fuel						x
	781	fuel						x
	782	fuel						x
	783	fuel						x
	784	fuel						x
	785	fuel						x
	786	fuel						x
	787	fuel						x
	788	fuel						x
	789	fuel						x
	790	fuel						x
	791	fuel						x
	792	fuel						x
	793	fuel						x
	794	fuel						x
	795	fuel						x
	796	fuel						x
	797	fuel						x
	798	fuel						x
	799	fuel						x
	800	fuel						x
	801	fuel						x
	802	fuel						x
	803	fuel						x
	804	fuel	x
	805	fuel	x
	806	fuel	x
	807	fuel		x
	808	fuel		x
	809	fuel		x
	810	biofilm	x
	811	biofilm	x
	812	biofilm	x
	813	biofilm	x
	814	biofilm		x
	815	biofilm		x
	816	biofilm		x
	817	biofilm			x
	818	biofilm			x
	819	biofilm			x
	820	biofilm			x
	821	fuel				x
	822	fuel				x
	823	fuel				x
	824	fuel				x
	825	fuel				x
	826	fuel				x
	827	fuel				x
	828	fuel				x
	829	fuel				x
	830	fuel				x
	831	fuel				x
	832	fuel				x
	833	biofilm			x
	834	biofilm			x
	835	biofilm			x
	836	biofilm			x
	837	fuel	x
	838	fuel	x
	839	fuel	x
	840	fuel			x
	841	fuel			x
	842	fuel			x
	843	fuel		x
	844	fuel		x
	845	fuel		x
	846	fuel	x
	847	fuel	x
	848	fuel	x
	849	fuel			x
	850	fuel			x
	851	fuel			x
	852	fuel		x
	853	fuel		x
	854	fuel		x
	855	water						x
	856	water						x
	857	water					x
	858	water					x
	859	water					x
	860	water					x
	861	water	x
	862	water		x
	863	water		x
	864	water		x
	865	biofilm		x
	866	biofilm		x
	867	biofilm	x
	868	biofilm	x
	869	biofilm	x
	870	biofilm	x
	871	biofilm		x
	872	biofilm		x
	873	biofilm		x
	874	biofilm		x
	875	fuel	x
	876	fuel	x
	877	fuel	x
	878	fuel	x
	879	fuel	x
	880	fuel	x
	881	fuel		x
	882	fuel		x
	883	fuel		x
	884	fuel		x
	885	fuel		x
	886	fuel		x
	887	fuel	x
	888	fuel	x
	889	fuel	x
	890	fuel		x
	891	fuel		x
	892	fuel		x
	893	fuel					x
	894	fuel					x
	895	fuel					x
	896	fuel				x
	897	fuel				x
	898	fuel				x
	899	fuel				x
	900	fuel				x
	901	fuel				x
	902	fuel				x
	903	fuel				x
	904	fuel				x
	905	fuel				x
	906	fuel				x
	907	fuel				x
	908	fuel					x
	909	fuel					x
	910	fuel					x
	911	fuel					x
	912	fuel					x
	913	fuel					x
	914	fuel				x
	915	fuel				x
	916	fuel				x
	917	fuel				x
	918	fuel				x
	919	fuel				x
	920	fuel				x
	921	fuel				x
	922	fuel				x
	923	fuel				x
	924	fuel				x
	925	fuel				x
	926	fuel					x
	927	fuel					x
	928	fuel					x
	929	fuel				x
	930	fuel				x
	931	fuel				x
	932	fuel				x
	933	fuel				x
	934	fuel				x
	935	fuel				x
	936	fuel				x
	937	fuel				x
	938	fuel				x
	939	fuel				x
	940	fuel	x
	941	fuel	x
	942	fuel	x
	943	fuel		x
	944	fuel		x
	945	fuel		x
	946	fuel	x
	947	fuel	x
	948	fuel	x
	949	fuel			x
	950	fuel			x
	951	fuel			x
	952	fuel		x
	953	fuel		x
	954	fuel		x
	955	fuel				x
	956	fuel				x
	957	fuel				x
	958	fuel				x
	959	fuel				x
	960	fuel				x
	961	fuel				x
	962	fuel				x
	963	fuel				x
	964	fuel				x
	965	fuel				x
	966	fuel		x
	967	fuel		x
	968	fuel		x
	969	fuel				x
	970	fuel				x
	971	fuel				x
	972	fuel				x
	973	fuel				x
	974	fuel				x
	975	fuel				x
	976	fuel				x
	977	fuel				x
	978	fuel				x
	979	fuel				x
	980	fuel				x
	981	fuel				x
	982	fuel				x
	983	fuel				x
	984	fuel				x
	985	fuel				x
	986	fuel				x
	987	fuel				x
	988	fuel				x
	989	fuel						x
	990	fuel						x
	991	fuel						x
	992	fuel						x
	993	fuel						x
	994	fuel						x
	995	fuel						x
	996	fuel						x
	997	fuel						x
	998	fuel						x
	999	fuel						x
	1000	fuel						x
	1001	fuel						x
	1002	fuel						x
	1003	fuel						x
	1004	fuel						x
	1005	fuel						x
	1006	fuel						x
	1007	fuel				x
	1008	fuel				x
	1009	fuel				x
	1010	fuel				x
	1011	fuel				x
	1012	fuel				x
	1013	fuel				x
	1014	fuel				x
	1015	fuel				x
	1016	fuel				x
	1017	fuel				x
	1018	fuel				x
	1019	fuel	x
	1020	fuel	x
	1021	fuel	x
	1022	fuel	x
	1023	fuel	x
	1024	fuel	x
	1025	fuel	x
	1026	fuel	x
	1027	fuel	x
	1028	fuel	x
	1029	fuel	x
	1030	fuel	x
	1031	fuel	x
	1032	fuel	x
	1033	fuel	x
	1034	fuel	x
	1035	fuel				x
	1036	fuel				x
	1037	fuel				x
	1038	fuel				x
	1039	fuel				x
	1040	fuel				x
	1041	fuel				x
	1042	fuel				x
	1043	fuel	x
	1044	fuel	x
	1045	fuel	x
	1046	fuel	x
	1047	fuel	x
	1048	fuel	x
	1049	fuel	x
	1050	fuel	x
	1051	fuel	x
	1052	fuel	x
	1053	fuel	x
	1054	fuel	x
	1055	fuel				x
	1056	fuel				x
	1057	fuel				x
	1058	fuel				x
	1059	fuel				x
	1060	fuel				x
	1061	fuel				x
	1062	fuel				x
	1063	fuel				x
	1064	fuel				x
	1065	fuel				x
	1066	fuel				x
	1067	fuel			x
	1068	fuel			x
	1069	fuel			x
	1070	fuel		x
	1071	fuel		x
	1072	fuel		x
	1073	water					x
	1074	water		x
	1075	water		x
	1076	biofilm		x
	1077	biofilm	x
	1078	biofilm	x
	1079	biofilm	x
	1080	biofilm	x
	1081	fuel				x
	1082	fuel				x
	1083	fuel		x
	1084	fuel		x
	1085	fuel	x
	1086	fuel	x
	1087	fuel		x
	1088	fuel				x
	1089	fuel						x
	1090	fuel						x
	1091	fuel						x
	1092	fuel						x
	1093	fuel						x
	1094	fuel						x
	1095	fuel						x
	1096	fuel						x
	1097	fuel						x
	1098	fuel						x
	1099	water		x
	1100	water		x
	1101	biofilm	x
	1102	biofilm	x
	1103	biofilm	x
	1104	biofilm	x
	1105	biofilm		x
	1106	biofilm		x
	1107	biofilm	x
	1108	fuel			x
	1109	fuel			x
	1110	fuel			x
	1111	fuel			x
	1112	fuel			x
	1113	fuel			x
	1114	fuel				x
	1115	fuel				x
	1116	fuel				x
	1117	fuel				x
	1118	fuel				x
	1119	fuel				x
	1120	fuel				x
	1121	fuel				x
	1122	fuel				x
	1123	fuel				x
	1124	fuel				x
	1125	fuel				x
	1126	fuel			x
	1127	fuel			x
	1128	fuel			x
	1129	fuel			x
	1130	fuel			x
	1131	fuel			x
	1132	fuel		x
	1133	fuel		x
	1134	fuel		x
	1135	fuel		x
	1136	fuel		x
	1137	fuel		x
	1138	fuel	x
	1139	fuel	x
	1140	fuel	x
	1141	fuel	x
	1142	fuel	x
	1143	fuel	x
	1144	fuel				x
	1145	fuel				x
	1146	fuel				x
	1147	fuel				x
	1148	fuel				x
	1149	fuel				x
	1150	fuel					x
	1151	fuel					x
	1152	fuel					x
	1153	fuel					x
	1154	fuel					x
	1155	fuel					x
	1156	fuel		x
	1157	fuel		x
	1158	fuel		x
	1159	fuel		x
	1160	fuel		x
	1161	fuel		x
	1162	fuel						x
	1163	fuel						x
	1164	fuel						x
	1165	fuel						x
	1166	fuel						x
	1167	fuel						x
	1168	fuel						x
	1169	fuel						x
	1170	fuel						x
	1171	fuel						x
	1172	biofilm						x
	1173	biofilm						x
	1174	biofilm						x
	1175	biofilm						x
	1176	biofilm						x
	1177	biofilm						x
	1178	biofilm						x
	1179	biofilm						x
	1180	biofilm						x
	1181	biofilm						x
	1182	biofilm						x
	1183	biofilm						x
	1184	biofilm						x
	1185	biofilm						x
	1186	biofilm						x
	1187	biofilm						x
	1188	biofilm						x
	1189	biofilm						x
	1190	fuel				x
	1191	fuel				x
	1192	fuel				x
	1193	fuel				x
	1194	fuel				x
	1195	fuel				x
	1196	fuel				x
	1197	fuel				x
	1198	fuel				x
	1199	fuel				x
	1200	fuel				x
	1201	fuel				x
	1202	biofilm	x
	1203	biofilm	x
	1204	biofilm	x
	1205	biofilm		x
	1206	biofilm		x
	1207	biofilm		x
	1208	fuel				x
	1209	fuel				x
	1210	fuel				x
	1211	fuel				x
	1212	fuel				x
	1213	fuel				x
	1214	fuel		x
	1215	fuel		x
	1216	fuel		x
	1217	fuel	x
	1218	fuel	x
	1219	fuel	x
	1220	fuel		x
	1221	fuel		x
	1222	fuel		x
	1223	fuel				x
	1224	fuel				x
	1225	fuel				x
	1226	fuel				x
	1227	fuel				x
	1228	fuel				x
	1229	fuel				x
	1230	fuel				x
	1231	fuel				x
	1232	fuel	x
	1233	fuel	x
	1234	fuel	x
	1235	fuel			x
	1236	fuel			x
	1237	fuel			x
	1238	fuel		x
	1239	fuel		x
	1240	fuel		x
	1241	biofilm	x
	1242	biofilm			x
	1243	biofilm			x
	1244	biofilm			x
	1245	biofilm		x
	1246	biofilm					x
	1247	biofilm					x
	1248	biofilm					x
	1249	biofilm					x
	1250	biofilm					x
	1251	biofilm					x
	1252	biofilm					x
	1253	biofilm					x
	1254	biofilm			x
	1255	biofilm	x
	1256	biofilm	x
	1257	biofilm		x
	1258	biofilm		x
