# Supplementary material for: Deep (Meta)genomics and (Meta)transcriptome Analyses of Fungal and Bacteria Consortia From Aircraft Tanks and Kerosene Identify Key Genes in Fuel and Tank Corrosion
Source: Front Microbiol. 2021 Oct 1;12:722259. doi: 10.3389/fmicb.2021.722259 (PMC8525681; doi:10.3389/fmicb.2021.722259)
Supplement: Supplementary Table 3 — Phylogenetic profiling_Comparison between Kranken2, IMG Phylogeny and 16S rRNA Hits analysis. [file Table_3.xlsx]

## Sheet: Tabelle1
	Pylogenetic profiling. Comparison of phylogeny of metagenomic data generated by three different methods.
	1. Kraken2: sequencing reads are directly aligned to NCBI-nt. Cutoff 1% of distribution
	2. IMG Phylogeny: Phylogenetic distribution of genes, distribution by BLAST percent identities and gene count. Cutoff 1000 gene counts.
	3. IMG 16S rRNA Hits, all results shown.
	Kraken2 results are sorted by quantification in descending order. Colour code corresponding to FIGURE 3.
	Sample 1					Sample 2					Sample 3
	Kraken2	IMG Phylogeny	IMG 16S rRNA Hits			Kraken2	IMG Phylogeny	IMG 16S rRNA Hits			Kraken2	IMG Phylogeny	IMG 16S rRNA Hits
	Pseudomonas	Pseudomonas	Pseudomonas			Methylobacterium	Methylobacterium	Methylobacterium			Cupriavidus	Cupriavidus	Cupriavidus
	Methylobacterium	Methylobacterium	Methylobacterium			Brevundimonas	Brevundimonas	Brevundimonas			Amorphotheca	Amorphotheca	Talaromyces
	Pseudoxanthomonas	Pseudoxanthomonas	Pseudoxanthomonas			Acidovorax	Acidovorax	Acidovorax			Pantoea	Pantoea	Pantoea
	Stenotrophomonas	Stenotrophomonas	Marinobacter			Sphingomonas	Sphingomonas	Sphingomonas			Pseudomonas	Pseudomonas	Pseudomonas
	Amorphotheca	Amorphotheca	Talaromyces			Delftia	Delftia	Rhizobium			Paraburkholderia	Pseudoxanthomonas	Cutibacterium
	Serratia	Serratia	Penicillium			Sphingobium	Sphingobium				Burkholderia	Burkholderia	Candidatus Paracaedibacter
	Sphingomonas	Sphingomonas	Methylophilus			Methylorubrum	Microbacterium				Achromobacter	Achromobacter	Achromobacter
		Escherichia	Acinetobacter			Pseudomonas	Pseudomonas	Pseudomonas			Ralstonia	Brevundimonas	Candidatus Daviesbacteria
		Pandoraea	Flavobacterium				Roseomonas				Sphingomonas	Sphingomonas	Rhodopseudomonas
			Peptococcaceae bacterium				Escherichia				Acinetobacter	Acinetobacter	Acinetobacter
			Cutibacterium								Sphingobium	Sphingobium
			Aerococcus								Sphingopyxis	Sphingopyxis	Sphingopyxis
											Massilia	Massilia
											Stenotrophomonas	Stenotrophomonas
	Sample 4					Sample 5					Sample 6
	Kraken2	IMG Phylogeny	IMG 16S rRNA Hits			Kraken2	IMG Phylogeny	IMG 16S rRNA Hits			Kraken2	IMG Phylogeny	IMG 16S rRNA Hits
	Amorphotheca	Amorphotheca	Talaromyces			Burkholderia	Burkholderia	Burkholderia			Massilia	Massilia	Massilia
		Escherichia	Escherichia			Kosakonia	Kosakonia	Kosakonia			Brevundimonas	Brevundimonas	Brevundimonas
						Achromobacter	Achromobacter	Marinobacter			Pseudoxanthomonas	Pseudoxanthomonas	Pseudoxanthomonas
						Stenotrophomonas	Stenotrophomonas	Brachyspiraceae bacterium			Rhizobium	Rhizobium	Rhizobium
						Pseudomonas	Pseudomonas	Pseudomonas			Neorhizobium	Methylobacterium	Peptococcaceae
						Pseudoxanthomonas	Pseudoxanthomonas	Microbacterium			Agrobacterium	Frigoribacterium	Frigoribacterium
							Roseomonas	Roseomonas			Janthinobacterium	Delftia	Tolypothrix
							Methylobacterium	Methylobacterium			Herbaspirillum		Talaromyces
							Klebsiella				Pseudomonas		Triangularia
							Amorphotheca				Amorphotheca	Amorphotheca
											Burkholderia
