# Supplementary material for: Deep (Meta)genomics and (Meta)transcriptome Analyses of Fungal and Bacteria Consortia From Aircraft Tanks and Kerosene Identify Key Genes in Fuel and Tank Corrosion
Source: Front Microbiol. 2021 Oct 1;12:722259. doi: 10.3389/fmicb.2021.722259 (PMC8525681; doi:10.3389/fmicb.2021.722259)
Supplement: Supplementary Table 5 — Top 250 expressed genes in the biofilm sample. [file Table_5.xlsx]

## Sheet: bac_top 250
bacteria	COG-ID	Protein name	Function description	Phylogeny
	COG0024	Methionine aminopeptidase	Translation and posttranslational modification	Methylobacterium sp.
	COG0050	GTPases - translation elongation factors		Methylobacterium sp.
	COG0480, COG0231	Translation elongation factors		Methylobacterium sp.
	COG1185	Polyribonucleotide nucleotidyltransferase (polynucleotide phosphorylase)		Methylobacterium sp.
	COG0064	Asp-tRNAAsn/Glu-tRNAGln amidotransferase B subunit (PET112 homolog)		Methylobacterium sp.
	COG0443, COG0071, COG0542	Molecular chaperone		Methylobacterium sp., Pseudomonas sp., Haematobacter sp.
	COG0545	FKBP-type peptidyl-prolyl cis-trans isomerases 1		Methylobacterium sp.
	COG0542	ATPases with chaperone activity, ATP-binding subunit		Methylobacterium sp.
	COG0465, COG0466	ATP-dependent Zn and Lon proteases		Methylobacterium sp.
	COG0625	Glutathione S-transferase		Methylobacterium sp.
	COG0265	Trypsin-like serine proteases, typically periplasmic, contain C-terminal PDZ domain		Methylobacterium sp.
	COG0225	Peptide methionine sulfoxide reductase		Methylobacterium sp.
	COG0652	Peptidyl-prolyl cis-trans isomerase (rotamase) - cyclophilin family		Methylobacterium sp.
	COG0234	Co-chaperonin GroES (HSP10)		Methylobacterium sp.
	COG1278	Cold shock proteins	Transcription	Methylobacterium sp., Porphyrobacter sp., Pseudomonas sp.
	COG1595, COG0085	DNA-directed RNA polymerase		Methylobacterium sp, Methylorubrum sp.
	COG1522, COG2186, COG4957	Transcriptional regulators		Methylobacterium sp.
	COG0250	Transcription antiterminator		Methylobacterium sp.
	COG1758	DNA-directed RNA polymerase, subunit K/omega		Methylobacterium sp.
	COG0589	Universal stress protein UspA and related nucleotide-binding proteins	Signal transduction mechanisms	Methylobacterium sp, Cupriavidus sp, Mesorhizobium sp.
	COG0642	Signal transduction histidine kinase		Methylobacterium sp.
	COG0784	FOG: CheY-like receiver		Methylobacterium sp.
	COG0664	cAMP-binding proteins - catabolite gene activator and regulatory subunit of cAMP-dependent protein kinases		Methylobacterium sp.
	COG2202	FOG: PAS/PAC domain		Methylobacterium sp.
	COG2759	Formyltetrahydrofolate synthetase	General DNA/RNA metabolism	Methylobacterium sp.
	COG0152	Phosphoribosylaminoimidazolesuccinocarboxamide (SAICAR) synthase		Methylobacterium sp.
	COG0047	Phosphoribosylformylglycinamidine (FGAM) synthase, glutamine amidotransferase domain		Methylobacterium sp.
	COG5531	SWIB-domain-containing proteins implicated in chromatin remodeling		Methylobacterium sp.
	COG0582, NOG67790	Integrase		Methylobacterium sp., Xanthobacter sp.
	COG2818	3-methyladenine DNA glycosylase		Methylobacterium sp.
	COG3328, COG3316	Transposase and inactivated derivatives		Methylorubrum sp., Pseudomonas sp.
	COG1960	Acyl-CoA dehydrogenases	Lipid metabolism	Methylobacterium sp.
	COG1788, COG4670	Acyl CoA:acetate/3-ketoacid CoA transferase		Methylobacterium sp.
	COG1250	3-hydroxyacyl-CoA dehydrogenase		Methylobacterium sp.
	COG0821	Enzyme involved in the deoxyxylulose pathway of isoprenoid biosynthesis		Methylobacterium sp.
	COG1260	Myo-inositol-1-phosphate synthase		Methylobacterium sp.
	COG4553	Poly-beta-hydroxyalkanoate depolymerase		Methylobacterium sp.
	COG0653, COG0201	Preprotein translocase	Transport mechanisms and secretion systems	Methylobacterium sp.
	COG0805	Sec-independent protein secretion pathway component TatC		Methylobacterium sp.
	COG0605	Superoxide dismutase		Methylobacterium sp.
	COG2059	Chromate transport protein ChrA		Methylobacterium sp.
	COG3638	ABC-type phosphate/phosphonate transport system, ATPase component		Methylobacterium sp.
	COG1226	Kef-type K+ transport systems, predicted NAD-binding component		Methylobacterium sp.
	COG2072	Predicted flavoprotein involved in K+ transport		Methylobacterium sp.
	COG0704	Phosphate uptake regulator		Methylobacterium sp.
	COG2217, COG0735	Cation transport ATPase		only detected in: Methylorubrum sp., Kocuria sp., Pseudomonas sp.
	COG2319	FOG: WD40 repeat	General function prediction only	Methylobacterium sp.
	COG0517	FOG: CBS domain		Methylobacterium sp.
	COG0457	FOG: TPR repeat		Methylobacterium sp.
	COG2262	GTPases		Methylobacterium sp.
	COG0656	Aldo/keto reductases, related to diketogulonate reductase		Methylobacterium sp.
	COG5141	PHD zinc finger-containing protein		Methylobacterium sp.
	COG3729	General stress protein		Methylobacterium sp.
	COG3871	Uncharacterized stress protein (general stress protein 26)		Methylobacterium sp.
	COG1235	Metal-dependent hydrolases of the beta-lactamase superfamily I		Methylobacterium sp.
	COG4239	ABC-type uncharacterized transport system, permease component		Methylobacterium sp.
	COG0661	Predicted unusual protein kinase		Methylobacterium sp.
	COG3383	Uncharacterized anaerobic dehydrogenase		Methylobacterium sp.
	COG0446	Uncharacterized NAD(FAD)-dependent dehydrogenases		Methylobacterium sp., Burkholderia sp.
	COG2010, NOG46630	Cytochrome c	Energy production and conversion	Methylobacterium sp.
	COG0538	Isocitrate dehydrogenases		Methylobacterium sp.
	COG0372	Citrate synthase		Methylobacterium sp.
	COG0508	also known as alpha-ketoglutarate		Methylobacterium sp.
		dehydrogenase complex: Pyruvate/2-oxoglutarate dehydrogenase complex		Methylobacterium sp.
	COG2009, COG0479	Succinate dehydrogenase/fumarate reductase, Fe-S protein subunit		Methylobacterium sp., Pseudomonas sp.
	COG1146	Ferredoxin		Methylobacterium sp.
	COG1018	Flavodoxin reductases (ferredoxin-NADPH reductases) family 1		Methylobacterium sp.
	COG0247	Fe-S oxidoreductase		Methylobacterium sp.
	COG1804	Predicted acyl-CoA transferases/carnitine dehydratase		Methylobacterium sp.
	COG2080	Aerobic-type carbon monoxide dehydrogenase, small subunit CoxS/CutS homologs		Methylobacterium sp.
	COG0277	FAD/FMN-containing dehydrogenases		Methylobacterium sp.
	COG0843	Heme/copper-type cytochrome/quinol oxidases, subunit 1		Methylobacterium sp., Kocuria sp.
	COG1012	aldehyde dehydrogenases		Methylobacterium sp., Kocuria sp.
	COG1905, COG0852, COG1005	NADH:ubiquinone oxidoreductase		Methylobacterium sp.
	COG1902	NADH:flavin oxidoreductases, Old Yellow Enzyme family		Methylobacterium sp.
	COG1529	Aerobic-type carbon monoxide dehydrogenase, large subunit CoxL/CutL homologs		Methylobacterium sp.
	COG0427	Acetyl-CoA hydrolase		only detected in: Azorhizobium sp.
	COG0841	Cation/multidrug efflux pump	Defense mechanisms	Methylobacterium sp.
	COG1132	ABC-type multidrug transport system, ATPase and permease components		Methylobacterium sp., Curtobacterium sp.
	COG0192	S-adenosylmethionine synthetase	Metabolism of cofactors, vitamins and secondary metabolites	Methylobacterium sp.
	COG0161	Adenosylmethionine-8-amino-7-oxononanoate aminotransferase		Methylobacterium sp.
	COG1335	Amidases related to nicotinamidase		Methylobacterium sp.
	COG0179	2-keto-4-pentenoate hydratase/2-oxohepta-3-ene-1,7-dioic acid hydratase (catechol pathway)		Methylobacterium sp.
	COG3509	Poly(3-hydroxybutyrate) depolymerase		Methylobacterium sp., Stella sp.
	COG1344	Flagellin and related hook-associated proteins	Cell motility	Methylobacterium sp.
	COG3637	Opacity protein and related surface antigens	Cell division and biogenesis	Methylobacterium sp.
	COG0729	Outer membrane protein		Methylobacterium sp.
	COG3562, COG3524	Capsule polysaccharide export protein		Methylobacterium sp.
	COG0463	Glycosyltransferases involved in cell wall biogenesis		Methylobacterium sp.
	COG0845	Membrane-fusion protein		Methylobacterium sp.
	COG5009	Membrane carboxypeptidase/penicillin-binding protein		Methylobacterium sp.
	COG4591	ABC-type transport system, involved in lipoprotein release, permease component		Methylobacterium sp.
	COG1192	ATPases involved in chromosome partitioning		Methylobacterium sp., Methylorubrum sp., Agrobacterium sp.
	COG3250	Beta-galactosidase/beta-glucuronidase	Carbohydrate metabolism	Methylobacterium sp.
	COG2721	Altronate dehydratase (cleave carbo oxygen bonds)		Methylobacterium sp.
	COG0166	Glucose-6-phosphate isomerase		Methylobacterium sp.
	COG2301	Citrate lyase beta subunit		Methylobacterium sp.
	COG0137	Argininosuccinate synthase	Amino acid metabolism	Methylobacterium sp.
	COG0308	Aminopeptidase N		Methylobacterium sp.
	COG0531	Amino acid transporters		Methylobacterium sp.
	COG0339	Zn-dependent oligopeptidases		Methylobacterium sp.
	COG0079	Histidinol-phosphate/aromatic aminotransferase and cobyric acid decarboxylase		Methylobacterium sp.
	COG2755	Lysophospholipase L1 and related esterases		Methylobacterium sp.
	COG0527	Aspartokinases		Methylobacterium sp.

## Sheet: fungi_top 250
fungi	COG-ID	Protein name	Function description	Phylogeny
	COG0443, COG0071	Molecular chaperone	Translation and posttranslational modification	Amorphotheca sp., Penicillium sp., Byssochlamys sp., Aspergillus sp.
	COG5265	ABC-type transport system involved in Fe-S cluster assembly, permease and ATPase components		Amorphotheca sp.
	COG5078	Ubiquitin-protein ligase		Amorphotheca sp.
	COG5272	Ubiquitin		Amorphotheca sp.
	COG0225	Peptide methionine sulfoxide reductase		Amorphotheca sp.
	COG0625	Glutathione S-transferase		Amorphotheca sp.
	COG0542	ATPases with chaperone activity, ATP-binding subunit		Amorphotheca sp., Penicillium sp.
	COG0465	ATP-dependent Zn proteases		Amorphotheca sp., Aspergillus sp.
	COG0464	ATPases of the AAA+ class		Amorphotheca sp., Fusarium sp.
	COG0652	Peptidyl-prolyl cis-trans isomerase (rotamase) - cyclophilin family		only detected in: Fusarium sp.
	COG0024	Methionine aminopeptidase		Amorphotheca sp.
	COG5593	Nucleic-acid-binding protein possibly involved in ribosomal biogenesis		Amorphotheca sp.
	COG0231	Translation elongation factor P (EF-P)/translation initiation factor 5A (eIF-5A)		Amorphotheca sp., Byssochlamys sp.
	COG5099	RNA-binding protein of the Puf family, translational repressor		Amorphotheca sp.
	COG0250	Transcription antiterminator	Transcription	Amorphotheca sp.
	COG1758	DNA-directed RNA polymerase, subunit K/omega		Amorphotheca sp.
	COG0784	FOG: CheY-like receiver	Signal transduction mechanisms	Amorphotheca sp.
	COG5411	Phosphatidylinositol 5-phosphate phosphatase		Amorphotheca sp.
	COG0664	cAMP-binding proteins - catabolite gene activator and regulatory subunit of cAMP-dependent protein kinases		Amorphotheca sp., Patellariopsis sp.
	COG2036	Histones H3 and H4	General DNA/RNA metabolism	Amorphotheca sp., Fusarium sp., Aspergillus sp.
	COG5182	Splicing factor 3b, subunit 2		Amorphotheca sp.
	NOG114135	Protein involved in RNA splicing		Amorphotheca sp.
	COG5180	Protein interacting with poly(A)-binding protein		Amorphotheca sp.
	COG1948	ERCC4-type nuclease		Amorphotheca sp.
	COG2816	NTP pyrophosphohydrolases containing a Zn-finger, probably nucleic-acid-binding		Amorphotheca sp.
				Amorphotheca sp.
	COG1241	Predicted ATPase involved in replication control, Cdc46/Mcm family		Amorphotheca sp.
	COG0249	Mismatch repair ATPase (MutS family)		Amorphotheca sp.
	COG0582	Integrase		only detected in: Fusarium sp.
	COG3328	Transposase and inactivated derivatives		only detected in: Fusarium sp., Hordeum sp.
	COG0365	Acyl-coenzyme A synthetases/AMP-(fatty) acid ligases	Lipid metabolism	Amorphotheca sp.
	COG1960	Acyl-CoA dehydrogenases		Amorphotheca sp.
	COG2272	Carboxylesterase type B		Amorphotheca sp.
	COG5050	sn-1,2-diacylglycerol ethanolamine- and cholinephosphotranferases		Amorphotheca sp.
	COG0688	Phosphatidylserine decarboxylase		Amorphotheca sp.
	COG1260	Myo-inositol-1-phosphate synthase		only detected in: Penicillium sp.
	COG0474	Cation transport ATPase	Transport mechanisms and secretion systems	Amorphotheca sp.
	COG5158	Proteins involved in synaptic transmission and general secretion, Sec1 family		Amorphotheca sp.
	COG5215	Karyopherin (importin) beta		Amorphotheca sp.
	COG5073	Vacuolar import and degradation protein		Amorphotheca sp.
	COG2319	FOG: WD40 repeat	General function prediction only	Amorphotheca sp., Fusarium sp., Chaetosphaeria sp.
	COG0666	FOG: Ankyrin repeat		Amorphotheca sp.
	COG0457	FOG: TPR repeat		Amorphotheca sp.
	COG5048	FOG: Zn-finger		Amorphotheca sp., Penicillium sp.
	COG2270	Permeases of the major facilitator superfamily		Amorphotheca sp.
	COG0656	Aldo/keto reductases, related to diketogulonate reductase		Amorphotheca sp., Penicillium sp., Aspergillus sp., Pyricularia sp.
	COG2079	Uncharacterized protein involved in propionate catabolism		Amorphotheca sp.
	COG3383	Uncharacterized anaerobic dehydrogenase		Amorphotheca sp.
	COG1310	Predicted metal-dependent protease of the PAD1/JAB1 superfamily		Amorphotheca sp.
	COG0699	Predicted GTPases (dynamin-related)		Amorphotheca sp.
	COG2940	Proteins containing SET domain		Amorphotheca sp., Fusarium sp.
	COG1204	Superfamily II helicase		Amorphotheca sp.
	NOG251364	Regulatory protein recX		Amorphotheca sp.
	COG5307	SEC7 domain proteins		Amorphotheca sp., Fusarium sp.
	NOG247182	Latent transforming growth factor beta binding protein like (3F865)		Amorphotheca sp.
	NOG262619	Glyoxalase/Bleomycin resistance protein/dioxygenase		Amorphotheca sp.
	COG5210	GTPase-activating protein		Amorphotheca sp.
	COG1100	GTPase SAR1 and related small G proteins		Amorphotheca sp., Penicillium sp., Hordeum sp., Bipolaris sp.
	NOG69044	Inositol phosphoceramide synthase		only detected in: Fusarium sp.
	COG0508	Pyruvate/2-oxoglutarate dehydrogenase complex, dihydrolipoamide acyltransferase (E2) component, and related enzymes	Energy production and conversion	Amorphotheca sp.
	COG0567	2-oxoglutarate dehydrogenase complex, dehydrogenase (E1) component, and related enzymes		Amorphotheca sp.
	COG2009	Succinate dehydrogenase/fumarate reductase, cytochrome b subunit		Amorphotheca sp.
	COG1007	NADH:ubiquinone oxidoreductase subunit 2 (chain N)		only: Fusarium sp., Ophiostoma sp., Cairneyella sp.
	COG1012	NAD-dependent aldehyde dehydrogenases		Amorphotheca sp., Fusarium sp., Aspergillus sp., Penicillium sp.
	COG0055	F0F1-type ATP synthase, beta subunit		Amorphotheca sp., Penicillium sp.
	COG1866	Phosphoenolpyruvate carboxykinase (ATP)		Amorphotheca sp.
	COG0114	Fumarase		Amorphotheca sp.
	COG1038	Pyruvate carboxylase		Amorphotheca sp., Fusarium sp.
	COG0427	Acetyl-CoA hydrolase		Amorphotheca sp.
	COG1132	ABC-type multidrug transport system, ATPase and permease components	Defense mechanisms	Amorphotheca sp., Cyberlindnera sp.
	COG3733	Cu2+-containing amine oxidase	Metabolism of cofactors, vitamins and secondary metabolites	only detected in: Penicillium sp.
	COG1020	Non-ribosomal peptide synthetase modules and related proteins		Amorphotheca sp.
	COG2175	Probable taurine catabolism dioxygenase		Amorphotheca sp.
	COG2124	Cytochrome P450		Amorphotheca sp., Fusarium sp, Penicillium sp.
	COG0499	S-adenosylhomocysteine hydrolase		Amorphotheca sp., Fusarium sp., Zea
	COG5022	Myosin heavy chain	Cytoskeleton	Amorphotheca sp.
	COG5023	Tubulin		Amorphotheca sp., Penicillium sp.
	COG5059	Kinesin-like protein		Amorphotheca sp., Penicillium sp.
	COG1215	Glycosyltransferases, probably involved in cell wall biogenesis	Cell division and biogenesis	Amorphotheca sp., [Nectria] sp., Exophiala sp.
	COG3774	Mannosyltransferase OCH1 and related enzymes		only detected in: Aspergillus sp.
	COG3250	Beta-galactosidase/beta-glucuronidase	Carbohydrate metabolism	only detected in: Fusarium sp.
	COG2273, COG5309	glucanase/glucan synthetase		Amorphotheca sp., Byssochlamys sp., Dermea sp., Scytalidium sp.
	COG5026	Hexokinase		Amorphotheca sp.
	COG0076	Glutamate decarboxylase and related PLP-dependent proteins	Amino acid metabolism	Amorphotheca sp.
	COG0665	Glycine/D-amino acid oxidases (deaminating)		Amorphotheca sp.
	COG0814	Amino acid permeases		Amorphotheca sp.
	COG0527	Aspartokinases		Amorphotheca sp.
	COG0308	Aminopeptidase N		Amorphotheca sp.
	COG0339	Zn-dependent oligopeptidases		Amorphotheca sp.
	COG2303	Choline dehydrogenase and related flavoproteins		Amorphotheca sp., Fusarium sp.
	COG0014	Gamma-glutamyl phosphate reductase		only detected in: Fusarium sp.
