# Supplementary material for: Deep (Meta)genomics and (Meta)transcriptome Analyses of Fungal and Bacteria Consortia From Aircraft Tanks and Kerosene Identify Key Genes in Fuel and Tank Corrosion
Source: Front Microbiol. 2021 Oct 1;12:722259. doi: 10.3389/fmicb.2021.722259 (PMC8525681; doi:10.3389/fmicb.2021.722259)
Supplement: Supplementary Table 6 — Transcriptome map representing the genome-wide RNA-seq data for Methylobacterium (GCF_003697185.1) and Amorphotheca (GCA_003019875.1). [file Table_6.xlsx]

## Sheet: Methylobacterium_brachiatum
product_acc	locus_tag	length_nucl	annotation	read_count	RPK	RPKM	fold_change_rpoD	log2	Marks Figure 6
AYO85479.1	EBB05_26790	618	5-formyltetrahydrofolate cyclo-ligase	68677	111128	130739	1015.37	9.98779	Top 5
EBB05_07725	EBB05_07725	2829	efflux RND transporter permease subunit	156069	55167.6	64903	504.062	8.97746	Top 5
AYO81895.1	EBB05_06190	324	hypothetical protein	12971	40034	47098.8	365.787	8.51486	Top 5
AYO85184.1	EBB05_25155	177	DUF1328 domain-containing protein	4156	23480.2	27623.8	214.537	7.74508	Top 5
AYO85409.1	EBB05_26405	90	pyrroloquinoline quinone precursor peptide PqqA	1958	21755.6	25594.8	198.779	7.63502	Top 5
AYO82130.1	EBB05_07600	210	cold-shock protein	3480	16571.4	19495.8	151.412	7.24233
AYO85188.1	EBB05_25175	189	stress-induced protein	2571	13603.2	16003.7	124.291	6.95758
AYO85199.1	EBB05_25230	210	cold-shock protein	2531	12052.4	14179.3	110.122	6.78296
AYO85408.1	EBB05_26400	90	pyrroloquinoline quinone precursor peptide PqqA	1077	11966.7	14078.4	109.339	6.77266
AYO82351.1	EBB05_08830	183	DUF465 domain-containing protein	2185	11939.9	14046.9	109.094	6.76943
AYO86608.1	EBB05_29670	198	hypothetical protein	2266	11444.4	13464.1	104.567	6.70828
AYO85007.1	EBB05_24140	252	DUF3072 domain-containing protein	1920	7619.05	8963.59	69.6147	6.12132
AYO85584.1	EBB05_27390	297	hypothetical protein	2201	7410.77	8718.56	67.7117	6.08133
AYO82930.1	EBB05_12080	90	pyrroloquinoline quinone precursor peptide PqqA	660	7333.33	8627.45	67.0041	6.06618
AYO80899.1	EBB05_00350	177	DUF1328 domain-containing protein	1242	7016.95	8255.23	64.1133	6.00255
AYO83857.1	EBB05_17340	174	metallothionein	1197	6879.31	8093.31	62.8557	5.97397
AYO81154.1	EBB05_01885	447	hypothetical protein	2738	6125.28	7206.21	55.9662	5.80648
AYO82271.1	EBB05_08385	198	hypothetical protein	1201	6065.66	7136.07	55.4215	5.79237
AYO81291.1	EBB05_02650	339	hypothetical protein	1779	5247.79	6173.87	47.9486	5.58342
AYO82005.1	EBB05_06865	147	DUF1127 domain-containing protein	769	5231.29	6154.46	47.7979	5.57888
AYO84065.1	EBB05_18535	252	hypothetical protein	1267	5027.78	5915.03	45.9384	5.52163
AYO81430.1	EBB05_03430	777	Bax inhibitor-1/YccA family protein	3716	4782.5	5626.47	43.6973	5.44947
AYO81249.1	EBB05_02420	264	GlsB/YeaQ/YmgE family stress response membrane protein	1124	4257.58	5008.91	38.9012	5.28174
AYO84669.1	EBB05_22090	303	hypothetical protein	1241	4095.71	4818.48	37.4222	5.22582
AYO84609.1	EBB05_21735	525	heat-shock protein	2111	4020.95	4730.53	36.7391	5.19925
AYO85683.1	EBB05_27935	285	DUF1150 domain-containing protein	1101	3863.16	4544.89	35.2974	5.14149
AYO81730.1	EBB05_05225	483	molecular chaperone	1792	3710.14	4364.88	33.8993	5.08318
AYO82737.1	EBB05_11005	375	ATP F0F1 synthase subunit I	1366	3642.67	4285.49	33.2828	5.0567
AYO84973.1	EBB05_23930	270	hypothetical protein	935	3462.96	4074.07	31.6408	4.98372
AYO84960.1	EBB05_23855	477	transcription elongation factor GreA	1650	3459.12	4069.55	31.6057	4.98211
AYO81738.1	EBB05_05275	339	Grx4 family monothiol glutaredoxin	1170	3451.33	4060.39	31.5345	4.97886
AYO80973.1	EBB05_00800	1524	aldehyde dehydrogenase family protein	5046	3311.02	3895.32	30.2526	4.91899	Cluster 1
AYO86509.1	EBB05_29545	273	hypothetical protein	876	3208.79	3775.05	29.3185	4.87374
AYO83344.1	EBB05_14455	285	hypothetical protein	843	2957.89	3479.88	27.0261	4.75628
AYO80969.1	EBB05_00775	807	cold shock domain-containing protein	2276	2820.32	3318.03	25.7691	4.68757
AYO82045.1	EBB05_07100	264	hypothetical protein	733	2776.52	3266.49	25.3688	4.66498
AYO86314.1	EBB05_25820	177	DUF2735 domain-containing protein	471	2661.02	3130.61	24.3135	4.60369
AYO81464.1	EBB05_03645	240	acyl carrier protein	624	2600	3058.82	23.756	4.57022
AYO83833.1	EBB05_17210	210	hypothetical protein	535	2547.62	2997.2	23.2774	4.54086
AYO84087.1	EBB05_18670	237	hypothetical protein	588	2481.01	2918.84	22.6688	4.50264
AYO85686.1	EBB05_27950	531	translation initiation factor IF-3	1293	2435.03	2864.74	22.2487	4.47565
AYO83525.1	EBB05_15460	462	DUF2852 domain-containing protein	1114	2411.26	2836.77	22.0315	4.46149
AYO86119.1	EBB05_17215	201	hypothetical protein	473	2353.23	2768.51	21.5013	4.42635
AYO83299.1	EBB05_14210	405	hypothetical protein	903	2229.63	2623.09	20.372	4.34851
AYO80943.1	EBB05_00625	423	hypothetical protein	916	2165.48	2547.63	19.7859	4.3064
AYO84891.1	EBB05_23450	423	DUF971 domain-containing protein	876	2070.92	2436.38	18.9219	4.24198
AYO85275.1	EBB05_25665	183	hypothetical protein	375	2049.18	2410.8	18.7232	4.22676
AYO86136.1	EBB05_18170	339	type II toxin-antitoxin system RelE/ParE family toxin	654	1929.2	2269.65	17.627	4.13971
AYO83333.1	EBB05_14395	327	iron-sulfur cluster assembly accessory protein	622	1902.14	2237.81	17.3797	4.11933
AYO81446.1	EBB05_03530	183	hypothetical protein	335	1830.6	2153.65	16.7261	4.06403
AYO84618.1	EBB05_21780	231	hypothetical protein	419	1813.85	2133.94	16.573	4.05077
AYO84800.1	EBB05_22960	255	hypothetical protein	459	1800	2117.65	16.4465	4.03971
AYO82120.1	EBB05_07545	261	DUF4926 domain-containing protein	459	1758.62	2068.97	16.0684	4.00615
AYO84188.1	EBB05_19265	276	hypothetical protein	480	1739.13	2046.04	15.8903	3.99008
AYO85754.1	EBB05_28355	402	PTS sugar transporter subunit IIA	674	1676.62	1972.49	15.3191	3.93726
AYO82134.1	EBB05_07625	234	hypothetical protein	385	1645.3	1935.65	15.033	3.91006
AYO83403.1	EBB05_14795	426	organic hydroperoxide resistance protein	683	1603.29	1886.22	14.6491	3.87274
AYO81217.1	EBB05_02245	261	hypothetical protein	404	1547.89	1821.05	14.143	3.82201
AYO84130.1	EBB05_18915	234	DUF2171 domain-containing protein	362	1547.01	1820.01	14.1349	3.82119
AYO84483.1	EBB05_20980	600	DNA-binding response regulator	902	1503.33	1768.63	13.7358	3.77987
AYO85884.1	EBB05_03720	180	hypothetical protein	268	1488.89	1751.63	13.6039	3.76594
AYO82217.1	EBB05_08085	201	hypothetical protein	298	1482.59	1744.22	13.5463	3.75983
AYO82916.1	EBB05_12005	510	formaldehyde-activating enzyme	748	1466.67	1725.49	13.4008	3.74425
AYO84042.1	EBB05_18415	546	DNA starvation/stationary phase protection protein Dps	796	1457.88	1715.15	13.3205	3.73558
AYO86175.1	EBB05_20245	282	hypothetical protein	409	1450.35	1706.3	13.2518	3.72811
AYO82299.1	EBB05_08550	282	hypothetical protein	406	1439.72	1693.78	13.1546	3.71749
AYO86546.1	EBB05_29790	369	hypothetical protein	526	1425.47	1677.03	13.0245	3.70315
AYO85587.1	EBB05_27410	216	hypothetical protein	306	1416.67	1666.67	12.944	3.69421
AYO84324.1	EBB05_20025	249	hypothetical protein	352	1413.65	1663.12	12.9165	3.69114
AYO83297.1	EBB05_14195	201	hypothetical protein	282	1402.99	1650.57	12.819	3.68021
AYO82771.1	EBB05_11195	366	cytochrome c family protein	513	1401.64	1648.99	12.8067	3.67882
AYO85104.1	EBB05_24720	180	hypothetical protein	251	1394.44	1640.52	12.7409	3.6714
AYO83210.1	EBB05_13700	405	hypothetical protein	559	1380.25	1623.82	12.6112	3.65664
AYO80926.1	EBB05_00525	351	ribosome silencing factor	482	1373.22	1615.55	12.547	3.64927
AYO82272.1	EBB05_08395	510	ferritin-like domain-containing protein	698	1368.63	1610.15	12.505	3.64444
AYO81913.1	EBB05_06285	201	hypothetical protein	270	1343.28	1580.33	12.2735	3.61747
AYO86191.1	EBB05_20805	207	hypothetical protein	275	1328.5	1562.94	12.1384	3.60151
AYO84654.1	EBB05_22000	498	XRE family transcriptional regulator	660	1325.3	1559.18	12.1092	3.59803
AYO81306.1	EBB05_02745	216	hypothetical protein	286	1324.07	1557.73	12.098	3.59669
AYO80871.1	EBB05_00185	270	glutaredoxin 3	352	1303.7	1533.77	11.9118	3.57432
AYO80956.1	EBB05_00710	126	50S ribosomal protein L36	164	1301.59	1531.28	11.8925	3.57198
AYO81246.1	EBB05_02405	411	DUF3597 domain-containing protein	531	1291.97	1519.97	11.8046	3.56128
AYO84086.1	EBB05_18665	285	accessory factor UbiK family protein	359	1259.65	1481.94	11.5093	3.52473
AYO83492.1	EBB05_15275	390	response regulator	489	1253.85	1475.11	11.4563	3.51807
AYO85495.1	EBB05_26870	210	cold-shock protein	259	1233.33	1450.98	11.2689	3.49427
AYO85200.1	EBB05_25235	369	hypothetical protein	452	1224.93	1441.1	11.1921	3.48441
AYO85187.1	EBB05_25170	375	hypothetical protein	452	1205.33	1418.04	11.013	3.46114
AYO86193.1	EBB05_20910	210	hypothetical protein	253	1204.76	1417.37	11.0078	3.46046
AYO84493.1	EBB05_21030	180	hypothetical protein	216	1200	1411.76	10.9643	3.45474
AYO82893.1	EBB05_11880	966	hypothetical protein	1147	1187.37	1396.91	10.8489	3.43948
AYO84384.1	EBB05_20370	525	(2Fe-2S)-binding protein	610	1161.9	1366.95	10.6162	3.4082
AYO86564.1	EBB05_29905	249	hypothetical protein	287	1152.61	1356.01	10.5313	3.39661
AYO82398.1	EBB05_09095	504	pyridoxamine 5'-phosphate oxidase	575	1140.87	1342.2	10.4241	3.38185
AYO86147.1	EBB05_18700	213	hypothetical protein	243	1140.85	1342.17	10.4238	3.38181
AYO82897.1	EBB05_11905	240	AbrB/MazE/SpoVT family DNA-binding domain-containing protein	267	1112.5	1308.82	10.1648	3.34551
AYO85183.1	EBB05_25150	183	hypothetical protein	203	1109.29	1305.05	10.1355	3.34134
AYO82018.1	EBB05_06945	255	hypothetical protein	277	1086.27	1277.97	9.92521	3.3111
AYO84530.1	EBB05_21270	519	DUF4112 domain-containing protein	560	1079	1269.41	9.85873	3.3014
AYO85862.1	EBB05_02760	378	iron-sulfur cluster assembly accessory protein	402	1063.49	1251.17	9.71705	3.28052
AYO81250.1	EBB05_02425	222	DUF2892 domain-containing protein	233	1049.55	1234.76	9.58966	3.26148
AYO81096.1	EBB05_01535	516	transcriptional repressor	541	1048.45	1233.47	9.57961	3.25997
AYO83233.1	EBB05_13820	192	hypothetical protein	201	1046.88	1231.62	9.56522	3.2578
AYO83488.1	EBB05_15250	219	hypothetical protein	225	1027.4	1208.7	9.38725	3.2307
AYO84677.1	EBB05_22135	210	cold-shock protein	207	985.714	1159.66	9.0064	3.17095
AYO84241.1	EBB05_19565	432	CBS domain-containing protein	424	981.481	1154.68	8.96772	3.16474
EBB05_10825	EBB05_10825	726	DUF4142 domain-containing protein	712	980.716	1153.78	8.96073	3.16362
AYO83328.1	EBB05_14365	270	twin-arginine translocase TatA/TatE family subunit	264	977.778	1150.33	8.93388	3.15929
EBB05_21960	EBB05_21960	570	hypothetical protein	539	945.614	1112.49	8.64001	3.11103
AYO84325.1	EBB05_20030	237	hypothetical protein	223	940.928	1106.97	8.59719	3.10387
AYO85054.1	EBB05_24430	339	ferredoxin family protein	318	938.053	1103.59	8.57092	3.09945
AYO82434.1	EBB05_09295	249	hypothetical protein	233	935.743	1100.87	8.54981	3.09589
AYO86038.1	EBB05_12150	321	hypothetical protein	298	928.349	1092.18	8.48226	3.08445
AYO85149.1	EBB05_24960	252	hypothetical protein	233	924.603	1087.77	8.44803	3.07862
AYO81633.1	EBB05_04670	657	NADH-quinone oxidoreductase subunit A	607	923.896	1086.94	8.44157	3.07751	Cluster 2
AYO85053.1	EBB05_24425	600	CarD family transcriptional regulator	552	920	1082.35	8.40597	3.07141
AYO81450.1	EBB05_03565	201	hypothetical protein	182	905.473	1065.26	8.27324	3.04845
AYO82470.1	EBB05_09500	297	50S ribosomal protein L23	268	902.357	1061.6	8.24477	3.04348
AYO80939.1	EBB05_00590	498	bacterioferritin	438	879.518	1034.73	8.03609	3.00649
AYO82381.1	EBB05_08995	414	DUF1236 domain-containing protein	363	876.812	1031.54	8.01136	3.00205
AYO81451.1	EBB05_03570	489	phasin	428	875.256	1029.71	7.99715	2.99949
AYO81837.1	EBB05_05870	444	hypothetical protein	388	873.874	1028.09	7.98452	2.99721
AYO84005.1	EBB05_18215	168	50S ribosomal protein L33	145	863.095	1015.41	7.88604	2.9793
AYO82277.1	EBB05_08425	324	hypothetical protein	271	836.42	984.023	7.64231	2.93401
AYO81175.1	EBB05_02005	390	response regulator	323	828.205	974.359	7.56725	2.91977
AYO82132.1	EBB05_07615	387	TIGR02300 family protein	320	826.873	972.792	7.55508	2.91745
AYO85185.1	EBB05_25160	288	anti-sigma factor	236	819.444	964.052	7.4872	2.90443
AYO83909.1	EBB05_17640	192	hypothetical protein	156	812.5	955.882	7.42375	2.89215
AYO83940.1	EBB05_17840	1296	5-aminolevulinate synthase	1046	807.099	949.528	7.3744	2.88253
AYO86570.1	EBB05_29945	513	MucR family transcriptional regulator	410	799.22	940.259	7.30242	2.86837
AYO81434.1	EBB05_03460	309	cupin domain-containing protein	245	792.88	932.8	7.24449	2.85688
AYO80902.1	EBB05_00375	513	MucR family transcriptional regulator	401	781.676	919.619	7.14212	2.83635
AYO85466.1	EBB05_26720	228	AbrB/MazE/SpoVT family DNA-binding domain-containing protein	178	780.702	918.473	7.13321	2.83455
AYO82669.1	EBB05_10630	213	hypothetical protein	165	774.648	911.35	7.0779	2.82332
AYO85310.1	EBB05_25860	2427	endopeptidase La	1878	773.795	910.347	7.07011	2.82173
AYO81418.1	EBB05_03365	189	hypothetical protein	146	772.487	908.808	7.05815	2.81929
AYO82144.1	EBB05_07675	201	hypothetical protein	155	771.144	907.229	7.04589	2.81678
AYO85732.1	EBB05_28220	183	cobalt transporter	141	770.492	906.461	7.03993	2.81556
AYO83248.1	EBB05_13910	282	hypothetical protein	217	769.504	905.298	7.0309	2.81371
AYO83750.1	EBB05_16760	444	PAS domain S-box protein	340	765.766	900.901	6.99675	2.80668
AYO86327.1	EBB05_26910	396	hypothetical protein	302	762.626	897.207	6.96806	2.80076
AYO81972.1	EBB05_06685	414	phage holin family protein	315	760.87	895.141	6.95201	2.79743
AYO81104.1	EBB05_01585	246	hypothetical protein	185	752.033	884.744	6.87127	2.78058
AYO84321.1	EBB05_20010	294	lipase chaperone	218	741.497	872.349	6.775	2.76022
AYO84647.1	EBB05_21955	384	hypothetical protein	284	739.583	870.098	6.75752	2.75649
AYO85982.1	EBB05_09025	411	peptide-methionine (R)-S-oxide reductase	302	734.793	864.463	6.71375	2.74712
AYO86542.1	EBB05_29765	237	DUF2171 domain-containing protein	173	729.958	858.774	6.66957	2.73759
AYO82456.1	EBB05_09430	315	50S ribosomal protein L24	226	717.46	844.071	6.55538	2.71268
AYO86554.1	EBB05_29835	207	hypothetical protein	145	700.483	824.098	6.40026	2.67813
AYO85991.1	EBB05_09350	873	MBL fold metallo-hydrolase	606	694.158	816.657	6.34247	2.66505
AYO86151.1	EBB05_18910	186	hypothetical protein	128	688.172	809.614	6.28778	2.65255
AYO86348.1	EBB05_27930	429	heat-shock protein Hsp20	293	682.984	803.51	6.24037	2.64163
AYO85290.1	EBB05_25740	315	hypothetical protein	215	682.54	802.988	6.23631	2.64069
AYO81477.1	EBB05_03725	207	hypothetical protein	140	676.329	795.681	6.17956	2.6275
AYO85544.1	EBB05_27155	762	DUF2076 domain-containing protein	514	674.541	793.577	6.16323	2.62369
AYO81252.1	EBB05_02435	270	30S ribosomal protein S15	180	666.667	784.314	6.09128	2.60675
AYO83793.1	EBB05_17005	393	response regulator	261	664.122	781.32	6.06803	2.60123
AYO81186.1	EBB05_02065	294	hypothetical protein	195	663.265	780.312	6.06021	2.59937
AYO86165.1	EBB05_19525	177	DUF2934 domain-containing protein	117	661.017	777.667	6.03966	2.59447
AYO84683.1	EBB05_22185	261	hypothetical protein	172	659.004	775.299	6.02127	2.59007
AYO84398.1	EBB05_20450	246	hypothetical protein	162	658.537	774.749	6.017	2.58904
AYO84203.1	EBB05_19345	243	3'%2C5'-cyclic-nucleotide phosphodiesterase	160	658.436	774.631	6.01608	2.58882
AYO81006.1	EBB05_00985	1164	glycosyltransferase	764	656.357	772.185	5.99709	2.58426
AYO85037.1	EBB05_24330	735	RNA-binding protein	481	654.422	769.908	5.9794	2.58
AYO85304.1	EBB05_25825	339	P-II family nitrogen regulator	220	648.968	763.491	5.92957	2.56793
AYO82467.1	EBB05_09485	309	30S ribosomal protein S10	200	647.249	761.47	5.91387	2.5641
AYO84156.1	EBB05_19060	186	hypothetical protein	120	645.161	759.013	5.89479	2.55944
AYO83937.1	EBB05_17825	135	50S ribosomal protein L34	87	644.444	758.17	5.88824	2.55784
AYO85532.1	EBB05_27090	285	hypothetical protein	183	642.105	755.418	5.86687	2.55259
AYO86127.1	EBB05_17665	351	hypothetical protein	224	638.177	750.796	5.83097	2.54374
AYO83166.1	EBB05_13430	528	hypothetical protein	336	636.364	748.663	5.81441	2.53963
AYO81389.1	EBB05_03210	522	cysteine dioxygenase	332	636.015	748.253	5.81122	2.53884
AYO84547.1	EBB05_21360	1923	ATP-dependent metallopeptidase FtsH/Yme1/Tma family protein	1198	622.985	732.923	5.69217	2.50898
AYO81631.1	EBB05_04655	297	DUF1127 domain-containing protein	184	619.529	728.857	5.66059	2.50095
AYO86537.1	EBB05_29735	309	hypothetical protein	189	611.65	719.589	5.58861	2.48249
AYO83238.1	EBB05_13845	204	hypothetical protein	124	607.843	715.11	5.55382	2.47348
EBB05_16995	EBB05_16995	198	hypothetical protein	120	606.061	713.012	5.53753	2.46924
AYO84953.1	EBB05_23815	4209	DNA-directed RNA polymerase subunit beta'	2548	605.369	712.199	5.53122	2.4676
AYO85694.1	EBB05_27995	1131	glycosyltransferase family 4 protein	680	601.238	707.339	5.49347	2.45772
AYO81974.1	EBB05_06695	1422	trehalose-6-phosphate synthase	850	597.75	703.235	5.46159	2.44932
AYO81410.1	EBB05_03320	705	DUF4142 domain-containing protein	421	597.163	702.545	5.45624	2.44791
AYO80978.1	EBB05_00835	237	hypothetical protein	141	594.937	699.926	5.43589	2.44252
AYO85493.1	EBB05_26860	204	hypothetical protein	121	593.137	697.809	5.41945	2.43815
AYO84213.1	EBB05_19405	354	hypothetical protein	207	584.746	687.936	5.34278	2.41759
AYO85151.1	EBB05_24970	291	hypothetical protein	170	584.192	687.285	5.33772	2.41622
AYO81846.1	EBB05_05930	2142	malate synthase G	1251	584.034	687.098	5.33627	2.41583
AYO85554.1	EBB05_27220	252	30S ribosomal protein S18	147	583.333	686.275	5.32987	2.4141
AYO81611.1	EBB05_04540	711	Crp/Fnr family transcriptional regulator	414	582.278	685.034	5.32024	2.41149
AYO85644.1	EBB05_27715	339	hypothetical protein	196	578.171	680.201	5.28271	2.40128
AYO82993.1	EBB05_12415	594	hypothetical protein	343	577.441	679.342	5.27604	2.39945
AYO82238.1	EBB05_08210	633	cytochrome o ubiquinol oxidase subunit III	363	573.46	674.658	5.23966	2.38947
AYO85555.1	EBB05_27225	459	30S ribosomal protein S6	263	572.985	674.1	5.23532	2.38828
AYO85018.1	EBB05_24210	180	DUF1328 domain-containing protein	103	572.222	673.203	5.22835	2.38636
AYO80912.1	EBB05_00430	243	hypothetical protein	139	572.016	672.961	5.22647	2.38584
AYO86360.1	EBB05_28330	201	hypothetical protein	114	567.164	667.252	5.18214	2.37355
AYO81462.1	EBB05_03630	252	DUF4926 domain-containing protein	142	563.492	662.932	5.14859	2.36418
AYO84898.1	EBB05_23495	1470	amidophosphoribosyltransferase	828	563.265	662.665	5.14651	2.3636
AYO84681.1	EBB05_22175	192	DUF3606 domain-containing protein	106	552.083	649.51	5.04434	2.33467
AYO83745.1	EBB05_16735	1287	oxalate/formate MFS antiporter	710	551.671	649.024	5.04057	2.33359
AYO85494.1	EBB05_26865	390	hypothetical protein	213	546.154	642.534	4.99017	2.31909
AYO86213.1	EBB05_21560	222	copper chaperone	121	545.045	641.229	4.98004	2.31616
AYO83029.1	EBB05_12600	651	BON domain-containing protein	354	543.779	639.74	4.96847	2.3128
AYO85487.1	EBB05_26830	531	DUF1465 family protein	288	542.373	638.086	4.95562	2.30907
AYO81159.1	EBB05_01910	321	sulfurtransferase	174	542.056	637.713	4.95273	2.30822
AYO85063.1	EBB05_24480	303	50S ribosomal protein L28	164	541.254	636.77	4.9454	2.30609
AYO82596.1	EBB05_10235	363	STAS/SEC14 domain-containing protein	196	539.945	635.229	4.93344	2.30259
AYO86032.1	EBB05_11800	483	transcription elongation factor GreA	260	538.302	633.297	4.91843	2.2982
AYO82476.1	EBB05_09530	216	50S ribosomal protein L29	116	537.037	631.808	4.90687	2.2948
AYO85610.1	EBB05_27530	276	translation initiation factor IF-1	147	532.609	626.598	4.86641	2.28286
AYO86177.1	EBB05_20315	600	superoxide dismutase	318	530	623.529	4.84257	2.27577
AYO84107.1	EBB05_18785	1419	cytochrome ubiquinol oxidase subunit I	750	528.541	621.813	4.82924	2.2718
AYO84083.1	EBB05_18640	1047	PAS domain S-box protein	552	527.221	620.26	4.81718	2.26819
AYO86013.1	EBB05_10580	387	ATP-dependent Clp protease adapter ClpS	204	527.132	620.155	4.81636	2.26794
AYO82939.1	EBB05_12130	612	c-type cytochrome%2C methanol metabolism-related	321	524.51	617.07	4.79241	2.26075
AYO81440.1	EBB05_03495	234	hypothetical protein	122	521.368	613.374	4.7637	2.25208
AYO83234.1	EBB05_13825	399	response regulator	207	518.797	610.349	4.74021	2.24495
AYO82617.1	EBB05_10345	831	FkbM family methyltransferase	431	518.652	610.179	4.73889	2.24455
AYO85128.1	EBB05_24845	1005	MoxR family ATPase	517	514.428	605.209	4.70029	2.23275
AYO83422.1	EBB05_14895	225	hypothetical protein	115	511.111	601.307	4.66998	2.22342
AYO82441.1	EBB05_09345	1020	DNA-directed RNA polymerase subunit alpha	520	509.804	599.769	4.65804	2.21972
AYO82455.1	EBB05_09425	567	50S ribosomal protein L5	288	507.937	597.572	4.64098	2.21443
AYO83921.1	EBB05_17740	795	phosphoribosylaminoimidazolesuccinocarboxamide synthase	403	506.918	596.374	4.63167	2.21153
EBB05_21675	EBB05_21675	93	magnesium protoporphyrin IX methyltransferase	47	505.376	594.56	4.61759	2.20714
AYO86549.1	EBB05_29810	270	hypothetical protein	136	503.704	592.593	4.6023	2.20236
AYO85678.1	EBB05_27900	360	hypothetical protein	181	502.778	591.503	4.59384	2.1997
AYO82239.1	EBB05_08215	405	cytochrome o ubiquinol oxidase subunit IV	201	496.296	583.878	4.53462	2.18098
AYO81443.1	EBB05_03515	468	MucR family transcriptional regulator	230	491.453	578.18	4.49037	2.16683
AYO82288.1	EBB05_08485	516	Lrp/AsnC family transcriptional regulator	252	488.372	574.555	4.46222	2.15776
AYO85047.1	EBB05_24390	717	calcium-binding protein	349	486.75	572.647	4.4474	2.15296
AYO82346.1	EBB05_08805	483	hypothetical protein	235	486.542	572.403	4.4455	2.15235
AYO82285.1	EBB05_08470	300	hypothetical protein	143	476.667	560.784	4.35527	2.12276
AYO85160.1	EBB05_25015	1191	inositol-3-phosphate synthase	562	471.872	555.144	4.31146	2.10818
AYO81973.1	EBB05_06690	522	hypothetical protein	246	471.264	554.429	4.30591	2.10632
AYO84018.1	EBB05_18285	225	hypothetical protein	105	466.667	549.02	4.2639	2.09217
AYO85250.1	EBB05_25530	339	DUF3140 domain-containing protein	158	466.077	548.326	4.25851	2.09035
AYO83782.1	EBB05_16945	261	hypothetical protein	121	463.602	545.414	4.23589	2.08267
AYO81647.1	EBB05_04745	804	biotin--[acetyl-CoA-carboxylase] ligase	370	460.199	541.411	4.2048	2.07204
AYO80923.1	EBB05_00505	1335	S41 family peptidase	614	459.925	541.088	4.2023	2.07118
AYO85308.1	EBB05_25850	627	ATP-dependent Clp protease proteolytic subunit	288	459.33	540.388	4.19687	2.06931
AYO84094.1	EBB05_18715	435	histidine kinase	199	457.471	538.201	4.17988	2.06346
AYO82162.1	EBB05_07775	753	ABC transporter ATP-binding protein	344	456.839	537.458	4.17411	2.06147
AYO82442.1	EBB05_09355	390	30S ribosomal protein S11	178	456.41	536.953	4.17019	2.06011
AYO84840.1	EBB05_23175	294	hypothetical protein	134	455.782	536.214	4.16445	2.05813
AYO82449.1	EBB05_09395	192	50S ribosomal protein L30	86	447.917	526.961	4.09258	2.03301
AYO82724.1	EBB05_10930	315	hypothetical protein	141	447.619	526.611	4.08986	2.03205
AYO81329.1	EBB05_02885	360	transcriptional regulator	160	444.444	522.876	4.06086	2.02178
AYO84897.1	EBB05_23490	609	CvpA family protein	270	443.35	521.588	4.05085	2.01823
AYO81625.1	EBB05_04625	300	hypothetical protein	133	443.333	521.569	4.0507	2.01817
AYO84608.1	EBB05_21730	528	Hsp20/alpha crystallin family protein	234	443.182	521.39	4.04932	2.01768
AYO86553.1	EBB05_29830	264	hypothetical protein	117	443.182	521.39	4.04932	2.01768
AYO82801.1	EBB05_11365	666	HAD family hydrolase	291	436.937	514.043	3.99226	1.99721
AYO84672.1	EBB05_22110	369	hypothetical protein	161	436.314	513.311	3.98657	1.99515
AYO83345.1	EBB05_14460	1278	formyl-CoA transferase	557	435.837	512.75	3.98221	1.99357
AYO83996.1	EBB05_18150	381	response regulator	166	435.696	512.583	3.98092	1.9931
AYO81641.1	EBB05_04715	489	NADH-quinone oxidoreductase subunit I	213	435.583	512.45	3.97989	1.99273	Cluster 2
AYO85805.1	EBB05_28635	267	30S ribosomal protein S20	116	434.457	511.126	3.9696	1.98899
AYO84946.1	EBB05_23775	297	preprotein translocase subunit SecE	129	434.343	510.992	3.96856	1.98862
AYO83878.1	EBB05_17460	2625	ATP-dependent chaperone ClpB	1140	434.286	510.924	3.96804	1.98843
AYO82246.1	EBB05_08255	273	hypothetical protein	118	432.234	508.511	3.94929	1.98159
AYO82006.1	EBB05_06870	267	hypothetical protein	115	430.712	506.72	3.93538	1.9765
AYO83710.1	EBB05_16500	186	hypothetical protein	80	430.108	506.009	3.92986	1.97448
AYO85485.1	EBB05_26820	249	50S ribosomal protein L31	107	429.719	505.552	3.92631	1.97317
AYO81658.1	EBB05_04810	915	manganese catalase family protein	392	428.415	504.018	3.9144	1.96879
AYO86064.1	EBB05_14080	684	hemolysin III family protein	292	426.901	502.236	3.90056	1.96368
AYO84014.1	EBB05_18265	516	cytochrome c maturation protein CcmE	220	426.357	501.596	3.89559	1.96184
AYO83536.1	EBB05_15525	597	HPF/RaiA family ribosome-associated protein	254	425.461	500.542	3.8874	1.95881
AYO84009.1	EBB05_18235	2862	formate dehydrogenase subunit alpha	1204	420.685	494.923	3.84377	1.94252
AYO83694.1	EBB05_16410	894	RNA polymerase sigma factor RpoH	374	418.345	492.17	3.82238	1.93447
AYO86068.1	EBB05_14205	873	dienelactone hydrolase family protein	365	418.099	491.881	3.82014	1.93362
AYO82395.1	EBB05_09080	303	hypothetical protein	126	415.842	489.225	3.79951	1.92581
AYO82293.1	EBB05_08515	291	ribbon-helix-helix protein%2C CopG family	121	415.808	489.185	3.7992	1.9257
AYO84625.1	EBB05_21825	348	carboxymuconolactone decarboxylase family protein	144	413.793	486.815	3.7808	1.91869
AYO81554.1	EBB05_04175	1011	methyltransferase domain-containing protein	417	412.463	485.25	3.76864	1.91405
EBB05_05765	EBB05_05765	297	hypothetical protein	122	410.774	483.264	3.75322	1.90813
AYO81774.1	EBB05_05475	336	hypothetical protein	137	407.738	479.692	3.72547	1.89742
AYO84824.1	EBB05_23090	1953	PrkA family serine protein kinase	794	406.554	478.299	3.71465	1.89323
AYO82298.1	EBB05_08545	951	DMT family transporter	383	402.734	473.805	3.67975	1.87961
AYO85455.1	EBB05_26660	687	trna delta -isopentenylpyrophosphate transferase	276	401.747	472.643	3.67073	1.87607
AYO83696.1	EBB05_16425	333	hypothetical protein	133	399.399	469.882	3.64928	1.86761
AYO83444.1	EBB05_15015	1062	sn-glycerol-3-phosphate ABC transporter ATP-binding protein UgpC	423	398.305	468.594	3.63928	1.86365
AYO85842.1	EBB05_01685	399	PRC-barrel domain containing protein	158	395.99	465.871	3.61813	1.85524
AYO81971.1	EBB05_06680	381	DUF3618 domain-containing protein	150	393.701	463.177	3.59721	1.84688
AYO81668.1	EBB05_04860	720	transcriptional repressor LexA	283	393.056	462.418	3.59132	1.84451
AYO83906.1	EBB05_17625	324	XdhC family protein	127	391.975	461.147	3.58145	1.84054
AYO82321.1	EBB05_08675	156	DUF3309 domain-containing protein	61	391.026	460.03	3.57277	1.83704
AYO84348.1	EBB05_20160	615	Stringent starvation protein B	239	388.618	457.198	3.55077	1.82813
AYO81420.1	EBB05_03375	273	BrnT family toxin	106	388.278	456.798	3.54767	1.82687
AYO84786.1	EBB05_22870	366	response regulator	142	387.978	456.445	3.54493	1.82576
AYO84796.1	EBB05_22935	261	exodeoxyribonuclease VII small subunit	101	386.973	455.263	3.53575	1.82201
AYO83956.1	EBB05_17935	435	PRC-barrel domain containing protein	166	381.609	448.952	3.48673	1.80188
AYO82803.1	EBB05_11380	567	NifU family protein	216	380.952	448.179	3.48073	1.79939
AYO85806.1	EBB05_00105	330	DUF983 domain-containing protein	125	378.788	445.633	3.46096	1.79117
AYO82471.1	EBB05_09505	837	50S ribosomal protein L2	317	378.734	445.569	3.46046	1.79096
AYO85217.1	EBB05_25330	474	MaoC family dehydratase	178	375.527	441.797	3.43117	1.7787
AYO84794.1	EBB05_22925	297	hypothetical protein	111	373.737	439.691	3.41481	1.77181
AYO85880.1	EBB05_03550	249	hypothetical protein	93	373.494	439.405	3.41259	1.77087
AYO85776.1	EBB05_28470	774	DUF1223 domain-containing protein	287	370.801	436.237	3.38798	1.76043
AYO80860.1	EBB05_00130	840	cytochrome c oxidase subunit II	311	370.238	435.574	3.38284	1.75823
AYO85189.1	EBB05_25180	207	hypothetical protein	76	367.15	431.941	3.35462	1.74615
AYO82474.1	EBB05_09520	747	30S ribosomal protein S3	274	366.801	431.53	3.35143	1.74478
AYO85567.1	EBB05_27300	564	ribosome recycling factor	205	363.475	427.618	3.32105	1.73164
AYO83205.1	EBB05_13665	477	hypothetical protein	173	362.683	426.686	3.31381	1.72849
AYO82311.1	EBB05_08615	561	Uma2 family endonuclease	203	361.854	425.71	3.30623	1.72519
AYO84812.1	EBB05_23025	1092	alkene reductase	395	361.722	425.555	3.30502	1.72466	Cluster 1
AYO82478.1	EBB05_09540	1092	recombinase RecA	392	358.974	422.323	3.27992	1.71366
AYO82599.1	EBB05_10250	666	peptidase S16	239	358.859	422.187	3.27887	1.7132
AYO84872.1	EBB05_23350	1917	molecular chaperone DnaK	682	355.764	418.546	3.25059	1.7007
AYO86150.1	EBB05_18905	231	hypothetical protein	82	354.978	417.622	3.24341	1.69751
AYO84459.1	EBB05_20835	555	diguanylate cyclase	196	353.153	415.474	3.22673	1.69007
AYO85877.1	EBB05_03500	255	hypothetical protein	90	352.941	415.225	3.2248	1.68921
AYO83277.1	EBB05_14070	207	DUF2842 domain-containing protein	73	352.657	414.891	3.2222	1.68805
AYO86015.1	EBB05_10915	237	hypothetical protein	83	350.211	412.013	3.19985	1.67801
AYO81980.1	EBB05_06735	2286	1%2C4-alpha-glucan branching protein GlgB	799	349.519	411.199	3.19353	1.67515
AYO84572.1	EBB05_21495	906	hypothetical protein	316	348.786	410.336	3.18683	1.67212
AYO82469.1	EBB05_09495	621	50S ribosomal protein L4	215	346.216	407.313	3.16335	1.66145
AYO83709.1	EBB05_16495	342	DUF1236 domain-containing protein	118	345.029	405.917	3.15251	1.6565
AYO84974.1	EBB05_23935	186	DUF1508 domain-containing protein	64	344.086	404.807	3.14389	1.65255
AYO85414.1	EBB05_26430	651	aldehyde dehydrogenase iron-sulfur subunit	223	342.55	403	3.12985	1.6461	Cluster 1
AYO84952.1	EBB05_23810	4125	DNA-directed RNA polymerase subunit beta	1411	342.061	402.424	3.12538	1.64403
AYO81075.1	EBB05_01415	417	NADH:ubiquinone oxidoreductase subunit NDUFA12	142	340.528	400.621	3.11138	1.63755	Cluster 2
AYO81500.1	EBB05_03845	174	YqaE/Pmp3 family membrane protein	59	339.08	398.918	3.09815	1.63141
AYO80900.1	EBB05_00355	192	CsbD family protein	65	338.542	398.284	3.09323	1.62911
AYO82228.1	EBB05_08150	390	phage holin family protein	132	338.462	398.19	3.0925	1.62877
AYO84007.1	EBB05_18225	1662	MFS transporter	562	338.147	397.82	3.08962	1.62743
AYO85847.1	EBB05_01830	216	hypothetical protein	73	337.963	397.603	3.08794	1.62665
AYO81525.1	EBB05_04010	246	ferredoxin	83	337.398	396.939	3.08278	1.62423
AYO84371.1	EBB05_20285	252	hypothetical protein	85	337.302	396.825	3.0819	1.62382
AYO85912.1	EBB05_04965	1035	TerC family protein	348	336.232	395.567	3.07213	1.61924
AYO86266.1	EBB05_23780	534	transcription termination/antitermination protein NusG	179	335.206	394.36	3.06275	1.61483
AYO83916.1	EBB05_17685	378	CsbD family protein	126	333.333	392.157	3.04564	1.60675
AYO84644.1	EBB05_21940	261	hypothetical protein	87	333.333	392.157	3.04564	1.60675
AYO81239.1	EBB05_02365	252	DUF4926 domain-containing protein	84	333.333	392.157	3.04564	1.60675
AYO84762.1	EBB05_22740	705	hypothetical protein	234	331.915	390.488	3.03268	1.60059
AYO81672.1	EBB05_04885	540	formaldehyde-activating enzyme	179	331.481	389.978	3.02872	1.59871
AYO80859.1	EBB05_00125	1629	cytochrome c oxidase subunit I	538	330.264	388.546	3.0176	1.5934
AYO85612.1	EBB05_27540	306	hypothetical protein	101	330.065	388.312	3.01578	1.59253
AYO85881.1	EBB05_03575	243	hypothetical protein	80	329.218	387.315	3.00804	1.58882
AYO86166.1	EBB05_19540	447	iron-sulfur cluster assembly scaffold protein	146	326.622	384.261	2.98432	1.5774
AYO84132.1	EBB05_18930	297	hypothetical protein	97	326.599	384.235	2.98411	1.5773
AYO82988.1	EBB05_12390	825	succinate dehydrogenase iron-sulfur subunit	267	323.636	380.749	2.95704	1.56415
AYO83883.1	EBB05_17485	708	thiol:disulfide oxidoreductase	229	323.446	380.525	2.95531	1.56331	Cluster 2
AYO82002.1	EBB05_06850	807	glycosyltransferase family 2 protein	260	322.181	379.036	2.94374	1.55765
AYO84523.1	EBB05_21210	1017	4-hydroxy-3-methylbut-2-enyl diphosphate reductase	327	321.534	378.275	2.93783	1.55475
AYO82589.1	EBB05_10200	399	DUF3775 domain-containing protein	128	320.802	377.414	2.93114	1.55146
AYO83298.1	EBB05_14200	456	response regulator	146	320.175	376.677	2.92542	1.54864
AYO82797.1	EBB05_11340	375	hypothetical protein	120	320	376.471	2.92382	1.54785
AYO80870.1	EBB05_00180	357	response regulator	114	319.328	375.68	2.91767	1.54482
AYO86536.1	EBB05_29725	3156	efflux RND transporter permease subunit	1005	318.441	374.637	2.90957	1.54081
AYO84887.1	EBB05_23425	201	hypothetical protein	64	318.408	374.598	2.90927	1.54066
AYO81269.1	EBB05_02525	414	50S ribosomal protein L19	131	316.425	372.265	2.89115	1.53164
AYO84855.1	EBB05_23255	2358	xanthine dehydrogenase family protein molybdopterin-binding subunit	746	316.37	372.2	2.89065	1.53139
AYO83301.1	EBB05_14220	606	cold-shock protein	191	315.182	370.802	2.87979	1.52596
AYO81634.1	EBB05_04675	600	NADH-quinone oxidoreductase subunit B	188	313.333	368.627	2.8629	1.51748	Cluster 2
AYO85717.1	EBB05_28140	348	antibiotic biosynthesis monooxygenase	109	313.218	368.492	2.86185	1.51695
AYO85065.1	EBB05_24500	984	cobaltochelatase subunit CobS	308	313.008	368.245	2.85993	1.51598
AYO82319.1	EBB05_08655	1473	catalase	458	310.93	365.8	2.84095	1.50637
AYO82453.1	EBB05_09415	396	30S ribosomal protein S8	123	310.606	365.419	2.83798	1.50487
AYO85265.1	EBB05_25615	1230	acyl-CoA dehydrogenase	382	310.569	365.375	2.83765	1.5047
AYO83535.1	EBB05_15520	468	PTS IIA-like nitrogen-regulatory protein PtsN	144	307.692	361.991	2.81136	1.49127
AYO81203.1	EBB05_02155	534	VIT family protein	164	307.116	361.313	2.8061	1.48856
AYO82600.1	EBB05_10255	915	thioredoxin	280	306.011	360.013	2.796	1.48336
AYO83758.1	EBB05_16800	702	DNA-binding response regulator	214	304.843	358.639	2.78533	1.47785
AYO84621.1	EBB05_21805	621	hypothetical protein	189	304.348	358.056	2.7808	1.4755
AYO83256.1	EBB05_13960	468	hypothetical protein	142	303.419	356.963	2.77232	1.47109
AYO86533.1	EBB05_29710	492	hypothetical protein	149	302.846	356.289	2.76708	1.46836
AYO83484.1	EBB05_15230	744	(Fe-S)-binding protein	225	302.419	355.787	2.76318	1.46633
AYO84933.1	EBB05_23695	930	phosphonate ABC transporter substrate-binding protein	280	301.075	354.206	2.7509	1.4599
AYO82092.1	EBB05_07375	1422	GTPase HflX	427	300.281	353.272	2.74365	1.4561
AYO81359.1	EBB05_03045	816	phosphate ABC transporter ATP-binding protein PstB	245	300.245	353.23	2.74332	1.45592
AYO82598.1	EBB05_10245	207	Trm112 family protein	62	299.517	352.373	2.73666	1.45242
AYO84085.1	EBB05_18660	510	hypothetical protein	152	298.039	350.634	2.72316	1.44528
AYO82971.1	EBB05_12300	195	hypothetical protein	58	297.436	349.925	2.71765	1.44236
AYO83867.1	EBB05_17390	1362	sugar transporter	405	297.357	349.832	2.71693	1.44198
AYO84121.1	EBB05_18855	1173	glutathione-dependent formaldehyde dehydrogenase	348	296.675	349.03	2.7107	1.43867
AYO84832.1	EBB05_23130	1305	serine hydroxymethyltransferase	387	296.552	348.884	2.70957	1.43806
AYO83271.1	EBB05_14040	651	hypothetical protein	192	294.931	346.978	2.69476	1.43016
AYO84984.1	EBB05_24000	234	hypothetical protein	69	294.872	346.908	2.69422	1.42987
AYO81248.1	EBB05_02415	357	RidA family protein	105	294.118	346.021	2.68733	1.42617
AYO83505.1	EBB05_15350	615	PAS domain S-box protein	179	291.057	342.42	2.65937	1.41108
AYO85115.1	EBB05_24780	210	hypothetical protein	61	290.476	341.737	2.65406	1.4082
AYO81102.1	EBB05_01575	369	DUF427 domain-containing protein	107	289.973	341.145	2.64946	1.4057
AYO82093.1	EBB05_07380	252	RNA-binding protein Hfq	73	289.683	340.803	2.64681	1.40425
AYO82756.1	EBB05_11110	1323	SufD family Fe-S cluster assembly protein	383	289.494	340.581	2.64508	1.40331
AYO86505.1	EBB05_29515	1113	hypothetical protein	322	289.308	340.363	2.64339	1.40239
AYO83860.1	EBB05_17355	477	MarR family transcriptional regulator	138	289.308	340.363	2.64339	1.40239
AYO82468.1	EBB05_09490	726	50S ribosomal protein L3	210	289.256	340.301	2.64291	1.40213
AYO85140.1	EBB05_24915	363	30S ribosomal protein S16	105	289.256	340.301	2.64291	1.40213
AYO84000.1	EBB05_18175	294	Fis family transcriptional regulator	85	289.116	340.136	2.64163	1.40143
AYO82292.1	EBB05_08510	333	type II toxin-antitoxin system RelE/ParE family toxin	96	288.288	339.163	2.63407	1.39729
AYO84106.1	EBB05_18780	1008	cytochrome d ubiquinol oxidase subunit II	289	286.706	337.302	2.61961	1.38935
EBB05_27170	EBB05_27170	84	fibronectin-attachment protein (FAP)	24	285.714	336.134	2.61055	1.38435
AYO85874.1	EBB05_03440	375	DUF2794 domain-containing protein	107	285.333	335.686	2.60707	1.38243
AYO84874.1	EBB05_23360	621	YqgE/AlgH family protein	177	285.024	335.323	2.60424	1.38086
AYO82312.1	EBB05_08620	564	Uma2 family endonuclease	160	283.688	333.751	2.59204	1.37409
AYO81098.1	EBB05_01545	1227	beta-ketoacyl-ACP synthase I	348	283.619	333.669	2.5914	1.37373
AYO82714.1	EBB05_10870	1401	adenosylhomocysteinase	396	282.655	332.536	2.5826	1.36882
AYO84554.1	EBB05_21395	549	HNH endonuclease	154	280.51	330.012	2.563	1.35783
AYO82341.1	EBB05_08780	1305	MFS transporter	366	280.46	329.953	2.56254	1.35757
AYO84535.1	EBB05_21295	1443	FAD-binding protein	404	279.972	329.379	2.55809	1.35506
AYO85573.1	EBB05_27330	1155	RIP metalloprotease	321	277.922	326.967	2.53935	1.34446
AYO82708.1	EBB05_10840	717	protein TolQ	199	277.545	326.524	2.53591	1.3425
AYO85178.1	EBB05_25115	687	metal ABC transporter permease	190	276.565	325.37	2.52695	1.3374
AYO82761.1	EBB05_11135	387	response regulator	107	276.486	325.277	2.52623	1.33699
AYO86226.1	EBB05_21975	246	hypothetical protein	68	276.423	325.203	2.52565	1.33666
AYO85712.1	EBB05_28105	693	glutathione S-transferase family protein	191	275.613	324.251	2.51826	1.33243
AYO82046.1	EBB05_07105	222	DUF2945 domain-containing protein	61	274.775	323.264	2.5106	1.32803
AYO80913.1	EBB05_00435	408	PIN domain-containing protein	112	274.51	322.953	2.50818	1.32664
AYO81556.1	EBB05_04185	234	hypothetical protein	64	273.504	321.77	2.49899	1.32134
AYO86040.1	EBB05_12335	450	DUF29 domain-containing protein	123	273.333	321.569	2.49743	1.32044
AYO84193.1	EBB05_19295	312	hypothetical protein	85	272.436	320.513	2.48923	1.3157
AYO86334.1	EBB05_27195	450	cupin domain-containing protein	122	271.111	318.954	2.47712	1.30867
AYO80858.1	EBB05_00120	948	protoheme IX farnesyltransferase	257	271.097	318.938	2.47699	1.30859
AYO82927.1	EBB05_12065	207	hypothetical protein	56	270.531	318.272	2.47183	1.30558
AYO82133.1	EBB05_07620	204	hypothetical protein	55	269.608	317.186	2.46339	1.30064
AYO84680.1	EBB05_22170	324	hypothetical protein	87	268.519	315.904	2.45343	1.2948
AYO86498.1	EBB05_29475	153	BrnT family toxin	41	267.974	315.263	2.44846	1.29187
AYO84210.1	EBB05_19390	504	MucR family transcriptional regulator	135	267.857	315.126	2.44739	1.29124
AYO85643.1	EBB05_27710	318	hypothetical protein	85	267.296	314.465	2.44226	1.28822
AYO86133.1	EBB05_17955	1770	ABC transporter ATP-binding protein	473	267.232	314.39	2.44168	1.28787
AYO86291.1	EBB05_24605	558	molybdenum cofactor biosynthesis protein B	149	267.025	314.147	2.43979	1.28676
AYO82731.1	EBB05_10975	315	polyhydroxyalkanoic acid synthase	84	266.667	313.725	2.43651	1.28482
AYO83936.1	EBB05_17820	612	ribonuclease P protein component	163	266.34	313.341	2.43353	1.28305
AYO82898.1	EBB05_11910	417	type II toxin-antitoxin system VapC family toxin	111	266.187	313.161	2.43213	1.28222
AYO83796.1	EBB05_17020	207	SlyX family protein	55	265.7	312.589	2.42769	1.27958
AYO84204.1	EBB05_19350	384	VOC family protein	102	265.625	312.5	2.427	1.27917
AYO85981.1	EBB05_08920	942	MBL fold metallo-hydrolase	250	265.393	312.227	2.42487	1.27791
AYO85563.1	EBB05_27275	1068	30S ribosomal protein S2	283	264.981	311.743	2.42111	1.27567
AYO82386.1	EBB05_09020	1017	hypothetical protein	269	264.503	311.181	2.41675	1.27307
AYO85796.1	EBB05_28585	231	hypothetical protein	61	264.069	310.67	2.41278	1.2707
AYO81910.1	EBB05_06270	297	succinate dehydrogenase assembly factor 2 family protein	78	262.626	308.972	2.3996	1.26279
AYO86622.1	EBB05_30100	813	ATP-binding protein	213	261.993	308.227	2.39381	1.25931
AYO82235.1	EBB05_08195	1338	MFS transporter	350	261.584	307.746	2.39008	1.25706
AYO82849.1	EBB05_11645	1212	SMP-30/gluconolactonase/LRE family protein	317	261.551	307.707	2.38977	1.25687
AYO81970.1	EBB05_06675	777	hypothetical protein	202	259.974	305.852	2.37537	1.24815
AYO86202.1	EBB05_21200	354	hypothetical protein	92	259.887	305.749	2.37457	1.24767
AYO82693.1	EBB05_10755	1413	3-isopropylmalate dehydratase large subunit	367	259.731	305.566	2.37314	1.2468
AYO84825.1	EBB05_23095	1302	YeaH/YhbH family protein	336	258.065	303.605	2.35792	1.23751
AYO86329.1	EBB05_26975	318	hypothetical protein	82	257.862	303.367	2.35606	1.23638
AYO83517.1	EBB05_15420	750	electron transfer flavoprotein subunit beta/FixA family protein	193	257.333	302.745	2.35124	1.23342
AYO85751.1	EBB05_28340	711	DNA-binding response regulator	182	255.977	301.15	2.33885	1.2258
AYO81455.1	EBB05_03595	267	hypothetical protein	68	254.682	299.625	2.32701	1.21848
AYO86289.1	EBB05_24495	495	DUF29 domain-containing protein	126	254.545	299.465	2.32576	1.2177
AYO84994.1	EBB05_24055	1497	CoA-acylating methylmalonate-semialdehyde dehydrogenase	381	254.509	299.422	2.32543	1.2175
AYO82188.1	EBB05_07930	240	hypothetical protein	61	254.167	299.02	2.3223	1.21556
AYO80938.1	EBB05_00585	273	(2Fe-2S)-binding protein	69	252.747	297.35	2.30933	1.20748
AYO84084.1	EBB05_18645	432	SufE family protein	109	252.315	296.841	2.30538	1.20501
AYO85066.1	EBB05_24505	624	molecular chaperone DnaJ	157	251.603	296.003	2.29887	1.20093
AYO81635.1	EBB05_04680	648	NADH-quinone oxidoreductase subunit C	163	251.543	295.933	2.29833	1.20059	Cluster 2
AYO85157.1	EBB05_25000	1263	HlyD family secretion protein	315	249.406	293.419	2.27881	1.18828
AYO85550.1	EBB05_27190	903	SMP-30/gluconolactonase/LRE family protein	225	249.169	293.141	2.27664	1.18691
AYO84460.1	EBB05_20840	435	heme-binding protein	108	248.276	292.089	2.26848	1.18172
AYO81467.1	EBB05_03660	411	DNA-directed RNA polymerase subunit omega	102	248.175	291.971	2.26756	1.18114
AYO84382.1	EBB05_20360	2253	xanthine dehydrogenase family protein molybdopterin-binding subunit	559	248.114	291.898	2.267	1.18078
AYO82451.1	EBB05_09405	363	50S ribosomal protein L18	90	247.934	291.687	2.26535	1.17974
EBB05_27145	EBB05_27145	81	acyl-CoA dehydrogenase	20	246.914	290.487	2.25603	1.17379
AYO83885.1	EBB05_17500	312	ETC complex I subunit	77	246.795	290.347	2.25495	1.17309
AYO84856.1	EBB05_23260	480	(2Fe-2S)-binding protein	118	245.833	289.216	2.24616	1.16746
AYO85760.1	EBB05_28385	819	SGNH/GDSL hydrolase family protein	201	245.421	288.731	2.2424	1.16504
AYO82868.1	EBB05_11745	213	sulfur carrier protein ThiS	52	244.131	287.213	2.23061	1.15744
AYO81097.1	EBB05_01540	537	3-hydroxyacyl-[acyl-carrier-protein] dehydratase FabA	131	243.948	286.997	2.22893	1.15635
AYO83169.1	EBB05_13450	312	hypothetical protein	76	243.59	286.576	2.22566	1.15423
AYO81360.1	EBB05_03055	696	phosphate regulon transcriptional regulatory protein PhoB	169	242.816	285.666	2.21859	1.14964
AYO86108.1	EBB05_16590	540	response regulator	131	242.593	285.403	2.21655	1.14832
AYO84947.1	EBB05_23785	450	50S ribosomal protein L11	109	242.222	284.967	2.21317	1.14611
AYO84344.1	EBB05_20130	954	protease modulator HflC	231	242.138	284.869	2.2124	1.14561
AYO81555.1	EBB05_04180	921	methylenetetrahydrofolate reductase [NAD(P)H]	223	242.128	284.857	2.21231	1.14555
AYO84401.1	EBB05_20470	303	YggT family protein	73	240.924	283.44	2.20131	1.13836
AYO84842.1	EBB05_23185	690	pyridoxamine 5'-phosphate oxidase	166	240.58	283.035	2.19816	1.1363
AYO81636.1	EBB05_04685	1191	NADH-quinone oxidoreductase subunit D	285	239.295	281.523	2.18642	1.12857	Cluster 2
AYO84912.1	EBB05_23580	1176	glutathione-dependent formaldehyde dehydrogenase	281	238.946	281.112	2.18323	1.12646
AYO81640.1	EBB05_04710	1023	NADH-quinone oxidoreductase subunit NuoH	244	238.514	280.605	2.17929	1.12386	Cluster 2
AYO82932.1	EBB05_12090	1086	pyrroloquinoline quinone biosynthesis protein PqqC	259	238.49	280.576	2.17906	1.12371
AYO83321.1	EBB05_14330	300	type II toxin-antitoxin system RelE/ParE family toxin	71	236.667	278.431	2.16241	1.11264
AYO81444.1	EBB05_03520	279	hypothetical protein	66	236.559	278.305	2.16142	1.11198
AYO81147.1	EBB05_01850	1713	30S ribosomal protein S1	405	236.427	278.15	2.16022	1.11118
AYO85141.1	EBB05_24920	336	chorismate mutase	79	235.119	276.611	2.14827	1.10317
AYO81836.1	EBB05_05865	396	phage holin family protein	93	234.848	276.292	2.14579	1.10151
AYO85919.1	EBB05_05360	444	hypothetical protein	104	234.234	275.57	2.14018	1.09773
AYO84235.1	EBB05_19530	171	DUF3606 domain-containing protein	40	233.918	275.198	2.13729	1.09578
AYO83412.1	EBB05_14845	1245	GNAT family N-acetyltransferase	291	233.735	274.982	2.13562	1.09465
AYO82452.1	EBB05_09410	534	50S ribosomal protein L6	124	232.21	273.188	2.12168	1.08521
AYO82135.1	EBB05_07630	246	hypothetical protein	57	231.707	272.597	2.11709	1.08208
AYO81676.1	EBB05_04905	1122	PAS domain-containing protein	259	230.838	271.574	2.10915	1.07666
AYO82448.1	EBB05_09390	507	50S ribosomal protein L15	117	230.769	271.493	2.10852	1.07623
AYO81798.1	EBB05_05610	417	hypothetical protein	96	230.216	270.842	2.10346	1.07277
AYO86508.1	EBB05_29540	231	hypothetical protein	53	229.437	269.926	2.09635	1.06788
AYO85201.1	EBB05_25240	201	hypothetical protein	46	228.856	269.242	2.09104	1.06422
AYO83040.1	EBB05_12660	258	hypothetical protein	59	228.682	269.038	2.08945	1.06312
AYO82592.1	EBB05_10215	258	hypothetical protein	59	228.682	269.038	2.08945	1.06312
AYO83392.1	EBB05_14735	426	type II toxin-antitoxin system VapC family toxin	97	227.7	267.882	2.08047	1.05691
AYO85030.1	EBB05_24275	570	single-stranded DNA-binding protein	129	226.316	266.254	2.06783	1.04812
AYO84822.1	EBB05_23080	420	hypothetical protein	95	226.19	266.106	2.06669	1.04732
AYO85646.1	EBB05_27725	975	cysteine synthase A	220	225.641	265.46	2.06167	1.04381
AYO86560.1	EBB05_29880	1155	chromosome partitioning protein ParA	260	225.108	264.833	2.0568	1.0404
AYO85022.1	EBB05_24235	231	hypothetical protein	52	225.108	264.833	2.0568	1.0404
AYO83468.1	EBB05_15135	1293	MFS transporter	291	225.058	264.774	2.05634	1.04008
AYO85917.1	EBB05_05175	321	2Fe-2S ferredoxin	72	224.299	263.881	2.0494	1.0352
AYO82447.1	EBB05_09385	1347	preprotein translocase subunit SecY	302	224.202	263.767	2.04852	1.03458
AYO82739.1	EBB05_11015	228	F0F1 ATP synthase subunit C	51	223.684	263.158	2.04379	1.03124
AYO84531.1	EBB05_21275	1215	ABC transporter permease	271	223.045	262.406	2.03795	1.02712
AYO82236.1	EBB05_08200	1257	ubiquinol oxidase subunit II	280	222.753	262.062	2.03527	1.02522
AYO83951.1	EBB05_17905	1200	hypothetical protein	267	222.5	261.765	2.03297	1.02359
AYO83167.1	EBB05_13435	594	hypothetical protein	132	222.222	261.438	2.03043	1.02178
AYO81922.1	EBB05_06335	324	hypothetical protein	72	222.222	261.438	2.03043	1.02178
AYO82526.1	EBB05_09820	942	protein translocase subunit SecF	209	221.868	261.022	2.02719	1.01948
AYO82237.1	EBB05_08205	2001	cytochrome o ubiquinol oxidase subunit I	443	221.389	260.458	2.02282	1.01637
AYO82823.1	EBB05_11500	444	response regulator	98	220.721	259.671	2.01671	1.012
AYO82463.1	EBB05_09465	372	30S ribosomal protein S12	82	220.43	259.33	2.01405	1.0101
AYO85868.1	EBB05_03050	723	phosphate signaling complex protein PhoU	159	219.917	258.726	2.00937	1.00674
AYO83038.1	EBB05_12650	648	BON domain-containing protein	142	219.136	257.807	2.00223	1.00161
AYO82670.1	EBB05_10635	270	hypothetical protein	59	218.519	257.081	1.99659	0.997536
AYO82007.1	EBB05_06875	975	serine protease	213	218.462	257.014	1.99607	0.99716
AYO83797.1	EBB05_17025	1149	GGDEF domain-containing protein	251	218.451	257.001	1.99597	0.997089
AYO82352.1	EBB05_08835	261	DUF465 domain-containing protein	57	218.391	256.93	1.99542	0.996693
AYO80974.1	EBB05_00805	426	DUF779 domain-containing protein	93	218.31	256.835	1.99468	0.996158
AYO84906.1	EBB05_23550	312	hypothetical protein	68	217.949	256.41	1.99138	0.993769
AYO85177.1	EBB05_25110	2700	aconitate hydratase AcnA	588	217.778	256.209	1.98982	0.992638
AYO86491.1	EBB05_29430	414	VapC toxin family PIN domain ribonuclease	90	217.391	255.754	1.98629	0.990075
AYO82776.1	EBB05_11220	258	hypothetical protein	56	217.054	255.358	1.98321	0.987837
AYO85038.1	EBB05_24335	2946	translation initiation factor IF-2	634	215.207	253.185	1.96633	0.975506
AYO84611.1	EBB05_21745	1101	S-methyl-5-thioribose-1-phosphate isomerase	236	214.351	252.177	1.95851	0.969753
AYO82524.1	EBB05_09810	336	preprotein translocase subunit YajC	72	214.286	252.101	1.95791	0.969316
AYO82457.1	EBB05_09435	369	50S ribosomal protein L14	79	214.092	251.873	1.95614	0.968013
AYO86614.1	EBB05_29855	612	DedA family protein	131	214.052	251.826	1.95578	0.967744
AYO84237.1	EBB05_19545	837	GTP cyclohydrolase I FolE	179	213.859	251.599	1.95401	0.966441
AYO81507.1	EBB05_03890	912	cobalamin B12-binding domain-containing protein	195	213.816	251.548	1.95362	0.966149
AYO81373.1	EBB05_03130	468	nuclear transport factor 2 family protein	100	213.675	251.383	1.95233	0.9652
AYO85552.1	EBB05_27210	573	50S ribosomal protein L9	122	212.914	250.488	1.94538	0.960055
AYO82143.1	EBB05_07670	207	hypothetical protein	44	212.56	250.071	1.94215	0.957654
AYO82970.1	EBB05_12295	288	Asp-tRNA(Asn)/Glu-tRNA(Gln) amidotransferase GatCAB subunit C	61	211.806	249.183	1.93525	0.952521
AYO85693.1	EBB05_27990	204	50S ribosomal protein L35	43	210.784	247.982	1.92592	0.945548
AYO84278.1	EBB05_19765	276	hypothetical protein	58	210.145	247.229	1.92008	0.941165
AYO82813.1	EBB05_11445	1590	catalase	332	208.805	245.653	1.90784	0.931937
AYO85420.1	EBB05_26465	720	lipopolysaccharide-assembly%2C LptC-related protein	150	208.333	245.098	1.90353	0.928674
AYO83041.1	EBB05_12665	216	hypothetical protein	45	208.333	245.098	1.90353	0.928674
AYO81638.1	EBB05_04695	1302	NADH-quinone oxidoreductase subunit NuoF	270	207.373	243.969	1.89475	0.922011	Cluster 2
AYO84383.1	EBB05_20365	1008	xanthine dehydrogenase family protein subunit M	209	207.341	243.931	1.89446	0.921788
AYO82275.1	EBB05_08415	507	hypothetical protein	105	207.101	243.648	1.89226	0.920112
AYO85705.1	EBB05_28065	261	PepSY domain-containing protein	54	206.897	243.408	1.8904	0.91869
AYO86072.1	EBB05_14440	1089	efflux RND transporter periplasmic adaptor subunit	224	205.693	241.992	1.8794	0.910276
AYO81199.1	EBB05_02135	219	DUF2093 domain-containing protein	45	205.479	241.741	1.87745	0.908775
AYO85456.1	EBB05_26665	312	hypothetical protein	64	205.128	241.327	1.87424	0.906307
AYO84183.1	EBB05_19235	234	hypothetical protein	48	205.128	241.327	1.87424	0.906307
AYO82933.1	EBB05_12095	1146	pyrroloquinoline quinone biosynthesis protein PqqE	235	205.061	241.248	1.87363	0.905834
AYO82719.1	EBB05_10895	1083	ferrochelatase	222	204.986	241.16	1.87294	0.905307
AYO82656.1	EBB05_10555	216	hypothetical protein	44	203.704	239.651	1.86123	0.896253
AYO82913.1	EBB05_11990	291	co-chaperone GroES	59	202.749	238.528	1.8525	0.889477
AYO86222.1	EBB05_21835	321	hypothetical protein	65	202.492	238.226	1.85016	0.887647
AYO85052.1	EBB05_24420	876	RNA polymerase factor sigma-32	177	202.055	237.712	1.84616	0.884527
AYO85642.1	EBB05_27705	1827	translational GTPase TypA	369	201.97	237.612	1.84539	0.883925
AYO81153.1	EBB05_01880	1107	DUF2125 domain-containing protein	223	201.445	236.995	1.84059	0.880169
AYO83749.1	EBB05_16755	1251	formyl-CoA transferase	252	201.439	236.987	1.84053	0.880123
AYO85035.1	EBB05_24320	780	ribosome maturation factor RimP	157	201.282	236.802	1.8391	0.878999
AYO81118.1	EBB05_01665	477	DUF2231 domain-containing protein	96	201.258	236.774	1.83888	0.878826
AYO84349.1	EBB05_20165	204	hypothetical protein	41	200.98	236.448	1.83634	0.876836
AYO82989.1	EBB05_12395	1818	succinate dehydrogenase flavoprotein subunit	365	200.77	236.2	1.83442	0.875325
AYO85186.1	EBB05_25165	804	response regulator	161	200.249	235.587	1.82966	0.871574
AYO84461.1	EBB05_20850	1164	acyl-CoA dehydrogenase	233	200.172	235.496	1.82896	0.87102
AYO82360.1	EBB05_08880	2073	3-hydroxyacyl-CoA dehydrogenase	412	198.746	233.819	1.81593	0.860705
AYO81693.1	EBB05_05010	876	SDR family oxidoreductase	174	198.63	233.683	1.81487	0.859865	Cluster 2
AYO83761.1	EBB05_16820	519	hypothetical protein	103	198.459	233.481	1.8133	0.858619
AYO81744.1	EBB05_05305	237	transcription factor	47	198.312	233.309	1.81196	0.857554
AYO85663.1	EBB05_27820	1887	phosphomethylpyrimidine synthase ThiC	370	196.078	230.681	1.79155	0.841212
AYO86336.1	EBB05_27240	801	signal peptidase I	157	196.005	230.594	1.79088	0.840671
AYO81775.1	EBB05_05480	720	hypothetical protein	141	195.833	230.392	1.78931	0.839407
AYO85692.1	EBB05_27985	378	50S ribosomal protein L20	74	195.767	230.314	1.78871	0.83892
AYO85267.1	EBB05_25625	486	hypothetical protein	95	195.473	229.969	1.78602	0.836752
AYO82772.1	EBB05_11200	195	hypothetical protein	38	194.872	229.261	1.78053	0.832306
AYO84322.1	EBB05_20015	231	hypothetical protein	45	194.805	229.183	1.77992	0.831813
AYO84008.1	EBB05_18230	294	peptidase	57	193.878	228.091	1.77144	0.824927
AYO86196.1	EBB05_20970	1281	polyhydroxyalkanoate depolymerase	248	193.599	227.763	1.7689	0.82285
AYO85103.1	EBB05_24715	519	META domain-containing protein	100	192.678	226.68	1.76049	0.815974
AYO84295.1	EBB05_19855	213	hemin uptake protein HemP	41	192.488	226.457	1.75875	0.814551
AYO84247.1	EBB05_19600	504	PRC-barrel domain containing protein	97	192.46	226.424	1.7585	0.814342
AYO81533.1	EBB05_04055	876	branched-chain amino acid ABC transporter permease	168	191.781	225.624	1.75229	0.809239
AYO80996.1	EBB05_00930	1482	aldehyde dehydrogenase	283	190.958	224.657	1.74477	0.803037	Cluster 1
AYO83955.1	EBB05_17925	372	hypothetical protein	71	190.86	224.541	1.74388	0.802297
AYO81618.1	EBB05_04590	456	NUDIX domain-containing protein	87	190.789	224.458	1.74323	0.801762
AYO85385.1	EBB05_26275	1014	SDR family NAD(P)-dependent oxidoreductase	193	190.335	223.924	1.73908	0.798324	Cluster 2
AYO82840.1	EBB05_11600	573	F0F1 ATP synthase subunit delta	109	190.227	223.796	1.73809	0.797502
AYO80958.1	EBB05_00720	573	YbhB/YbcL family Raf kinase inhibitor-like protein	109	190.227	223.796	1.73809	0.797502
AYO82472.1	EBB05_09510	279	30S ribosomal protein S19	53	189.964	223.487	1.73569	0.795508
AYO85161.1	EBB05_25020	906	hypothetical protein	172	189.845	223.348	1.7346	0.794606
AYO85715.1	EBB05_28130	486	transcriptional repressor	92	189.3	222.706	1.72962	0.790458
AYO84182.1	EBB05_19230	597	TetR/AcrR family transcriptional regulator	113	189.28	222.682	1.72943	0.790301
AYO86541.1	EBB05_29760	534	threonyl-trna synthetase	101	189.139	222.516	1.72815	0.789224
AYO82770.1	EBB05_11190	519	MarR family transcriptional regulator	98	188.825	222.147	1.72528	0.786828
AYO83695.1	EBB05_16420	1293	adenylosuccinate synthase	244	188.708	222.01	1.72421	0.78594
AYO81665.1	EBB05_04845	1290	citrate (Si)-synthase	243	188.372	221.614	1.72114	0.783366
AYO86112.1	EBB05_16715	522	LTXXQ motif family protein	98	187.739	220.87	1.71536	0.778513
AYO81356.1	EBB05_03030	1041	phosphate ABC transporter substrate-binding protein PstS	195	187.32	220.376	1.71153	0.775285
AYO84105.1	EBB05_18775	123	DUF2474 domain-containing protein	23	186.992	219.99	1.70853	0.772756
AYO82494.1	EBB05_09630	396	lactoylglutathione lyase	74	186.869	219.846	1.70741	0.771806
AYO81454.1	EBB05_03590	327	hypothetical protein	61	186.544	219.464	1.70444	0.769299
AYO82875.1	EBB05_11780	1233	carbamoyl-phosphate synthase small subunit	228	184.915	217.547	1.68955	0.756642
AYO81380.1	EBB05_03165	1191	aspartate aminotransferase family protein	220	184.719	217.316	1.68776	0.755111
AYO84932.1	EBB05_23690	927	phosphonate ABC transporter substrate-binding protein	171	184.466	217.019	1.68545	0.753136
AYO85865.1	EBB05_02825	255	hypothetical protein	47	184.314	216.84	1.68406	0.751944
AYO84843.1	EBB05_23190	687	50S ribosomal protein L25/general stress protein Ctc	126	183.406	215.772	1.67577	0.744823
AYO83391.1	EBB05_14730	258	Arc family DNA-binding protein	47	182.171	214.318	1.66448	0.73507
AYO84861.1	EBB05_23285	1335	flavodoxin-dependent (E)-4-hydroxy-3-methylbut-2-enyl-diphosphate synthase	243	182.022	214.144	1.66313	0.733897
AYO83327.1	EBB05_14360	594	twin-arginine translocase subunit TatB	108	181.818	213.904	1.66126	0.732277
AYO86126.1	EBB05_17660	513	DUF533 domain-containing protein	93	181.287	213.278	1.6564	0.728053
AYO85289.1	EBB05_25735	189	50S ribosomal protein L32	34	179.894	211.64	1.64368	0.716929
AYO82443.1	EBB05_09360	369	30S ribosomal protein S13	66	178.862	210.426	1.63425	0.708626
AYO83631.1	EBB05_16070	252	hypothetical protein	45	178.571	210.084	1.63159	0.706282
AYO83735.1	EBB05_16675	1947	acetate--CoA ligase	347	178.223	209.674	1.62841	0.703464
AYO80856.1	EBB05_00110	861	cytochrome c oxidase subunit 3	153	177.7	209.059	1.62363	0.699227
AYO84323.1	EBB05_20020	963	transaldolase	171	177.57	208.906	1.62244	0.698169
AYO85520.1	EBB05_27020	231	hypothetical protein	41	177.489	208.811	1.62171	0.697512
EBB05_05885	EBB05_05885	186	hypothetical protein	33	177.419	208.729	1.62107	0.696944
AYO85977.1	EBB05_08660	1287	crotonyl-CoA carboxylase/reductase	228	177.156	208.419	1.61866	0.694803
AYO81782.1	EBB05_05525	486	30S ribosomal protein S9	86	176.955	208.182	1.61682	0.693161
AYO83461.1	EBB05_15100	1023	C4-dicarboxylate ABC transporter	181	176.931	208.154	1.6166	0.692964
AYO85465.1	EBB05_26715	441	type II toxin-antitoxin system VapC family toxin	78	176.871	208.083	1.61605	0.692476
AYO85412.1	EBB05_26420	2223	xanthine dehydrogenase family protein molybdopterin-binding subunit	393	176.788	207.986	1.6153	0.691802
AYO82342.1	EBB05_08785	516	hypothetical protein	91	176.357	207.478	1.61136	0.688276
AYO84337.1	EBB05_20095	222	YbdD/YjiX family protein	39	175.676	206.677	1.60514	0.682695
AYO80851.1	EBB05_00080	222	hypothetical protein	39	175.676	206.677	1.60514	0.682695
AYO85143.1	EBB05_24930	228	glutathione S-transferase	40	175.439	206.398	1.60297	0.680747
AYO83518.1	EBB05_15425	954	electron transfer flavoprotein subunit alpha/FixB family protein	167	175.052	205.944	1.59944	0.677568
AYO81197.1	EBB05_02125	384	response regulator	67	174.479	205.27	1.5942	0.672836
AYO85843.1	EBB05_01690	828	DMT family transporter	144	173.913	204.604	1.58903	0.668147
AYO81251.1	EBB05_02430	2223	polyribonucleotide nucleotidyltransferase	386	173.639	204.281	1.58653	0.665874
AYO84911.1	EBB05_23575	1179	hypothetical protein	204	173.028	203.562	1.58094	0.660786
AYO82961.1	EBB05_12250	636	thiol:disulfide oxidoreductase	110	172.956	203.478	1.58029	0.660186	Cluster 2
AYO82884.1	EBB05_11830	954	protein-methionine-sulfoxide reductase catalytic subunit MsrP	165	172.956	203.478	1.58029	0.660186
AYO82867.1	EBB05_11740	804	thiazole synthase	139	172.886	203.395	1.57964	0.659598
AYO81229.1	EBB05_02315	885	succinate--CoA ligase subunit alpha	153	172.881	203.39	1.5796	0.659563
AYO84568.1	EBB05_21475	1674	formate--tetrahydrofolate ligase	289	172.64	203.106	1.5774	0.657551
AYO81439.1	EBB05_03490	429	hypothetical protein	74	172.494	202.934	1.57607	0.656328
AYO82755.1	EBB05_11105	1245	cysteine desulfurase	214	171.888	202.221	1.57052	0.651246
AYO83432.1	EBB05_14945	1065	hypothetical protein	183	171.831	202.154	1.57001	0.650771
AYO83723.1	EBB05_16605	642	L%2CD-transpeptidase	110	171.34	201.576	1.56552	0.646639
AYO85231.1	EBB05_25420	1314	capsule biosynthesis protein	225	171.233	201.45	1.56454	0.64574	Cluster 3
AYO82660.1	EBB05_10585	2496	ATP-dependent Clp protease ATP-binding subunit ClpA	427	171.074	201.263	1.56309	0.644399
AYO81273.1	EBB05_02545	603	3-isopropylmalate dehydratase small subunit	103	170.813	200.956	1.5607	0.642195
AYO84006.1	EBB05_18220	921	LysR family transcriptional regulator	157	170.467	200.549	1.55754	0.639272	Cluster 3
AYO83803.1	EBB05_17055	939	J domain-containing protein	160	170.394	200.464	1.55688	0.638656
AYO84078.1	EBB05_18615	2079	chemotaxis protein CheA	353	169.793	199.757	1.55139	0.633559	Cluster 3
AYO83849.1	EBB05_17295	1776	acetolactate synthase 3 large subunit	301	169.482	199.391	1.54854	0.630913
AYO81178.1	EBB05_02025	585	TetR/AcrR family transcriptional regulator	99	169.231	199.095	1.54625	0.628773
AYO81642.1	EBB05_04720	621	NADH-quinone oxidoreductase subunit J	105	169.082	198.92	1.54489	0.627505	Cluster 2
AYO82262.1	EBB05_08335	456	(2Fe-2S)-binding protein	77	168.86	198.658	1.54286	0.625605
AYO84224.1	EBB05_19465	1167	type III PLP-dependent enzyme	197	168.809	198.599	1.54239	0.625172
AYO83540.1	EBB05_15545	237	hypothetical protein	40	168.776	198.56	1.5421	0.624894
AYO81144.1	EBB05_01835	285	hypothetical protein	48	168.421	198.142	1.53885	0.621853
AYO84656.1	EBB05_22010	303	hypothetical protein	51	168.317	198.02	1.5379	0.62096
AYO84550.1	EBB05_21375	333	MmcQ/YjbR family DNA-binding protein	56	168.168	197.845	1.53654	0.619685
AYO85211.1	EBB05_25295	1530	phytoene desaturase	257	167.974	197.616	1.53476	0.618017
AYO83636.1	EBB05_16095	1179	glutathione-dependent formaldehyde dehydrogenase	198	167.939	197.575	1.53445	0.617717
AYO82446.1	EBB05_09380	603	adenylate kinase	101	167.496	197.054	1.5304	0.613906
AYO83357.1	EBB05_14525	1362	AarF/ABC1/UbiB kinase family protein	228	167.401	196.942	1.52953	0.613088
AYO86109.1	EBB05_16610	600	Uma2 family endonuclease	100	166.667	196.078	1.52282	0.606746
AYO80975.1	EBB05_00810	408	carboxymuconolactone decarboxylase family protein	68	166.667	196.078	1.52282	0.606746
AYO82119.1	EBB05_07540	462	transcriptional regulator MntR	77	166.667	196.078	1.52282	0.606746
AYO84186.1	EBB05_19255	366	cytochrome c family protein	61	166.667	196.078	1.52282	0.606746
AYO82858.1	EBB05_11695	258	zinc-finger domain-containing protein	43	166.667	196.078	1.52282	0.606746
AYO83155.1	EBB05_13370	234	hypothetical protein	39	166.667	196.078	1.52282	0.606746
AYO85413.1	EBB05_26425	975	xanthine dehydrogenase family protein subunit M	162	166.154	195.475	1.51814	0.6023
AYO82738.1	EBB05_11010	756	F0F1 ATP synthase subunit A	125	165.344	194.522	1.51074	0.595251
AYO83173.1	EBB05_13470	279	metal/formaldehyde-sensitive transcriptional repressor	46	164.875	193.97	1.50645	0.59115
AYO85116.1	EBB05_24785	255	hypothetical protein	42	164.706	193.772	1.50491	0.589673
AYO84338.1	EBB05_20100	2061	carbon starvation protein A	339	164.483	193.51	1.50287	0.587722
AYO84595.1	EBB05_21650	687	DNA-binding response regulator	113	164.483	193.51	1.50287	0.587722
AYO86557.1	EBB05_29865	591	peptidase M4	97	164.129	193.092	1.49963	0.584607
AYO82280.1	EBB05_08445	771	2-dehydro-3-deoxyglucarate aldolase	126	163.424	192.264	1.49319	0.578402
AYO81331.1	EBB05_02895	441	lactoylglutathione lyase	72	163.265	192.077	1.49174	0.576999
AYO85825.1	EBB05_00815	441	cupin domain-containing protein	72	163.265	192.077	1.49174	0.576999
AYO82382.1	EBB05_09000	276	hypothetical protein	45	163.043	191.816	1.48972	0.575038
AYO85302.1	EBB05_25810	1410	type I glutamate--ammonia ligase	229	162.411	191.072	1.48394	0.569433
AYO82196.1	EBB05_07975	1110	aldo/keto reductase	180	162.162	190.779	1.48166	0.567218
AYO82253.1	EBB05_08290	210	transporter	34	161.905	190.476	1.47931	0.564926
EBB05_14840	EBB05_14840	649	cysteine hydrolase	105	161.787	190.338	1.47824	0.56388
AYO82942.1	EBB05_12145	1188	ribonuclease D	192	161.616	190.137	1.47667	0.562352
AYO85870.1	EBB05_03090	198	hypothetical protein	32	161.616	190.137	1.47667	0.562352
AYO85271.1	EBB05_25645	528	hypothetical protein	85	160.985	189.394	1.47091	0.556706
AYO83356.1	EBB05_14520	294	aa3-type cytochrome c oxidase subunit IV	47	159.864	188.075	1.46067	0.546625
AYO83287.1	EBB05_14140	507	DUF2380 domain-containing protein	81	159.763	187.957	1.45975	0.545717
AYO84345.1	EBB05_20135	1197	FtsH protease activity modulator HflK	191	159.566	187.724	1.45794	0.54393
AYO85150.1	EBB05_24965	414	EF-hand domain-containing protein	66	159.42	187.553	1.45661	0.542616
AYO82276.1	EBB05_08420	264	hypothetical protein	42	159.091	187.166	1.4536	0.539632
AYO83180.1	EBB05_13515	510	hypothetical protein	81	158.824	186.851	1.45116	0.537205
AYO81700.1	EBB05_05055	573	TetR/AcrR family transcriptional regulator	91	158.813	186.839	1.45107	0.537112
AYO85280.1	EBB05_25690	699	DUF4405 domain-containing protein	111	158.798	186.822	1.45093	0.536976
AYO86332.1	EBB05_27025	252	molybdopterin converting factor subunit 1	40	158.73	186.741	1.45031	0.536357
AYO82290.1	EBB05_08495	948	sulfate adenylyltransferase subunit CysD	150	158.228	186.15	1.44572	0.531784
AYO84645.1	EBB05_21945	609	PAS domain S-box protein	96	157.635	185.453	1.4403	0.526373
AYO82890.1	EBB05_11865	2595	LPS-assembly protein LptD	409	157.611	185.424	1.44008	0.526147
AYO81357.1	EBB05_03035	978	phosphate ABC transporter permease subunit PstC	154	157.464	185.252	1.43874	0.524805
AYO83506.1	EBB05_15355	210	hypothetical protein	33	157.143	184.874	1.4358	0.521857
AYO85251.1	EBB05_25535	1129	peptide chain release factor 2	176	155.89	183.4	1.42436	0.510311
AYO82037.1	EBB05_07045	1275	D-amino acid dehydrogenase	198	155.294	182.699	1.41891	0.504784
AYO81145.1	EBB05_01840	477	hypothetical protein	74	155.136	182.513	1.41747	0.503317
AYO82960.1	EBB05_12245	465	DUF2147 domain-containing protein	72	154.839	182.163	1.41475	0.500547
AYO82450.1	EBB05_09400	588	30S ribosomal protein S5	91	154.762	182.073	1.41405	0.499831
AYO83794.1	EBB05_17010	789	class II glutamine amidotransferase	122	154.626	181.913	1.41281	0.498565
AYO85756.1	EBB05_28365	1314	ATP-dependent protease ATPase subunit HslU	203	154.49	181.753	1.41156	0.497295
AYO81644.1	EBB05_04730	2124	NADH-quinone oxidoreductase subunit L	328	154.426	181.677	1.41098	0.496693	Cluster 2
AYO83843.1	EBB05_17265	1020	ketol-acid reductoisomerase	157	153.922	181.084	1.40637	0.491976
AYO83905.1	EBB05_17620	702	XdhC family protein	108	153.846	180.995	1.40568	0.491269
AYO84356.1	EBB05_20200	384	PRC-barrel domain containing protein	59	153.646	180.76	1.40385	0.489389
AYO82983.1	EBB05_12365	912	cytochrome c1	140	153.509	180.599	1.4026	0.488102
AYO84648.1	EBB05_21965	456	MucR family transcriptional regulator	70	153.509	180.599	1.4026	0.488102
AYO81238.1	EBB05_02360	339	hypothetical protein	52	153.392	180.462	1.40153	0.487007
AYO80934.1	EBB05_00565	315	50S ribosomal protein L21	48	152.381	179.272	1.39229	0.477463
AYO86086.1	EBB05_15270	1065	murein L%2CD-transpeptidase	162	152.113	178.956	1.38984	0.474921
AYO81225.1	EBB05_02295	777	hydroxyacylglutathione hydrolase	118	151.866	178.666	1.38759	0.472581
AYO85521.1	EBB05_27030	687	CDP-diacylglycerol--glycerol-3-phosphate 3-phosphatidyltransferase	104	151.383	178.097	1.38317	0.467982
AYO81278.1	EBB05_02575	1164	adenosyl-hopene transferase HpnH	176	151.203	177.886	1.38153	0.466265
AYO81835.1	EBB05_05855	291	hypothetical protein	44	151.203	177.886	1.38153	0.466265
AYO82464.1	EBB05_09470	471	30S ribosomal protein S7	71	150.743	177.345	1.37733	0.461873
AYO82496.1	EBB05_09640	717	hypothetical protein	108	150.628	177.209	1.37627	0.460767
AYO82510.1	EBB05_09720	279	hypothetical protein	42	150.538	177.103	1.37545	0.459905
AYO81185.1	EBB05_02060	957	glutathione synthase	144	150.47	177.024	1.37484	0.459259
AYO83326.1	EBB05_14355	801	twin-arginine translocase subunit TatC	120	149.813	176.25	1.36883	0.452941
AYO81546.1	EBB05_04130	975	ABC transporter substrate-binding protein	146	149.744	176.169	1.3682	0.452275
AYO84992.1	EBB05_24045	1164	iron-containing alcohol dehydrogenase	174	149.485	175.864	1.36583	0.449777
AYO82984.1	EBB05_12370	1287	cytochrome b	192	149.184	175.511	1.36308	0.446875
AYO82270.1	EBB05_08380	771	glucose 1-dehydrogenase	115	149.157	175.479	1.36284	0.446612
AYO81461.1	EBB05_03625	342	hypothetical protein	51	149.123	175.439	1.36252	0.446282
AYO82646.1	EBB05_10500	390	transcriptional regulator	58	148.718	174.962	1.35882	0.44236
AYO83415.1	EBB05_14860	297	AbrB/MazE/SpoVT family DNA-binding domain-containing protein	44	148.148	174.292	1.35362	0.436821
AYO84876.1	EBB05_23370	480	peroxiredoxin	71	147.917	174.02	1.3515	0.434565
AYO85564.1	EBB05_27280	927	elongation factor Ts	137	147.789	173.869	1.35033	0.433315
AYO86239.1	EBB05_22385	806	IS5 family transposase	119	147.643	173.697	1.349	0.431891
AYO81491.1	EBB05_03800	1206	DUF2252 domain-containing protein	178	147.595	173.642	1.34857	0.431428
AYO83935.1	EBB05_17815	1857	membrane protein insertase YidC	274	147.55	173.588	1.34815	0.430983
AYO82473.1	EBB05_09515	387	50S ribosomal protein L22	57	147.287	173.279	1.34575	0.428409
AYO85459.1	EBB05_26680	1020	polyprenyl synthetase family protein	150	147.059	173.01	1.34367	0.426174
AYO82763.1	EBB05_11145	1170	thiolase domain-containing protein	172	147.009	172.951	1.34321	0.425681
AYO85003.1	EBB05_24115	864	serine O-acetyltransferase	127	146.991	172.93	1.34304	0.425506
AYO84716.1	EBB05_22430	987	IS481 family transposase	145	146.91	172.835	1.3423	0.424712
AYO82758.1	EBB05_11120	1470	Fe-S cluster assembly protein SufB	215	146.259	172.069	1.33635	0.418301
AYO82934.1	EBB05_12105	363	hypothetical protein	53	146.006	171.771	1.33404	0.415804
AYO84013.1	EBB05_18260	2007	heme lyase CcmF/NrfE family subunit	292	145.491	171.166	1.32934	0.410709
AYO85001.1	EBB05_24105	330	hypothetical protein	48	145.455	171.123	1.32901	0.410349
AYO86309.1	EBB05_25515	1218	LL-diaminopimelate aminotransferase	177	145.32	170.965	1.32778	0.409016
AYO81781.1	EBB05_05520	462	50S ribosomal protein L13	67	145.022	170.614	1.32505	0.406049
AYO85891.1	EBB05_03985	759	YqcI/YcgG family protein	110	144.928	170.503	1.32419	0.405113
AYO83847.1	EBB05_17285	297	MazF family transcriptional regulator	43	144.781	170.331	1.32285	0.403655
AYO83482.1	EBB05_15220	588	hypothetical protein	85	144.558	170.068	1.32081	0.401427
AYO84528.1	EBB05_21260	180	hypothetical protein	26	144.444	169.935	1.31978	0.400295
AYO84011.1	EBB05_18245	486	formate dehydrogenase subunit gamma	70	144.033	169.45	1.31602	0.396179
AYO82216.1	EBB05_08080	579	FMN reductase	83	143.351	168.648	1.30978	0.389329
AYO85648.1	EBB05_27735	531	GcrA cell cycle regulator	76	143.126	168.384	1.30773	0.387068
AYO85845.1	EBB05_01730	720	response regulator	103	143.056	168.301	1.30709	0.386356
AYO83519.1	EBB05_15430	882	3-hydroxybutyryl-CoA dehydrogenase	126	142.857	168.067	1.30528	0.384354
AYO82505.1	EBB05_09685	378	hypothetical protein	54	142.857	168.067	1.30528	0.384354
AYO81297.1	EBB05_02680	1446	pyruvate dehydrogenase complex E1 component subunit beta	206	142.462	167.602	1.30166	0.380358
AYO81089.1	EBB05_01490	1383	3-deoxy-7-phosphoheptulonate synthase class II	197	142.444	167.581	1.3015	0.380175
AYO83764.1	EBB05_16840	597	TetR/AcrR family transcriptional regulator	85	142.379	167.504	1.3009	0.379513
AYO84004.1	EBB05_18200	471	DUF983 domain-containing protein	67	142.251	167.354	1.29973	0.378215
AYO85180.1	EBB05_25125	663	CoA transferase subunit B	94	141.78	166.8	1.29543	0.373433
AYO84907.1	EBB05_23555	261	hypothetical protein	37	141.762	166.779	1.29527	0.373256
AYO81948.1	EBB05_06535	1164	ABC transporter substrate-binding protein	165	141.753	166.768	1.29518	0.373156
AYO81358.1	EBB05_03040	897	phosphate ABC transporter permease PstA	127	141.583	166.568	1.29363	0.371429
AYO81514.1	EBB05_03935	657	PH domain-containing protein	93	141.553	166.532	1.29335	0.371118
AYO82324.1	EBB05_08695	855	sulfate ABC transporter permease subunit CysT	121	141.52	166.495	1.29306	0.370791
AYO83753.1	EBB05_16775	567	hypothetical protein	80	141.093	165.992	1.28916	0.366432
AYO81637.1	EBB05_04690	1362	NADH-quinone oxidoreductase subunit NuoE	192	140.969	165.846	1.28802	0.36516	Cluster 2
AYO85489.1	EBB05_26840	1299	murein L%2CD-transpeptidase	183	140.878	165.738	1.28719	0.364223
AYO81965.1	EBB05_06640	192	hypothetical protein	27	140.625	165.441	1.28488	0.361634
AYO82023.1	EBB05_06975	309	hypothetical protein	43	139.159	163.716	1.27148	0.346511
AYO86612.1	EBB05_29770	2283	cadmium-translocating P-type ATPase	317	138.852	163.356	1.26868	0.343333
AYO83291.1	EBB05_14165	534	SRPBCC family protein	74	138.577	163.032	1.26617	0.340466
AYO81264.1	EBB05_02500	1368	aminotransferase class I/II-fold pyridoxal phosphate-dependent enzyme	189	138.158	162.539	1.26234	0.336099
AYO86007.1	EBB05_10125	336	addiction module antidote protein%2C HigA family	46	136.905	161.064	1.25089	0.322953
AYO85895.1	EBB05_04150	1383	dicarboxylate/amino acid:cation symporter	188	135.936	159.925	1.24204	0.312712
AYO81103.1	EBB05_01580	891	methyltransferase domain-containing protein	121	135.802	159.768	1.24082	0.31129
AYO81901.1	EBB05_06225	339	heat shock protein HspQ	46	135.693	159.639	1.23982	0.310129
AYO84141.1	EBB05_18985	273	aspartate-semialdehyde dehydrogenase	37	135.531	159.448	1.23834	0.308405
AYO81325.1	EBB05_02860	2343	PAS domain S-box protein	317	135.297	159.173	1.2362	0.305907
AYO80904.1	EBB05_00385	1176	MFS transporter	159	135.204	159.064	1.23535	0.304919
AYO85530.1	EBB05_27080	222	hypothetical protein	30	135.135	158.983	1.23472	0.304184
AYO86017.1	EBB05_10970	237	hypothetical protein	32	135.021	158.848	1.23368	0.302966
AYO82380.1	EBB05_08990	741	sigma-70 family RNA polymerase sigma factor	100	134.953	158.768	1.23305	0.302235
AYO85307.1	EBB05_25845	1410	trigger factor	190	134.752	158.531	1.23122	0.300085
AYO86300.1	EBB05_25145	921	MBL fold metallo-hydrolase	124	134.636	158.396	1.23016	0.298848
AYO82555.1	EBB05_10015	1176	iron-containing alcohol dehydrogenase	158	134.354	158.063	1.22758	0.295817
AYO80981.1	EBB05_00850	1005	type I glyceraldehyde-3-phosphate dehydrogenase	135	134.328	158.033	1.22735	0.295545
AYO83039.1	EBB05_12655	201	hypothetical protein	27	134.328	158.033	1.22735	0.295545
AYO82732.1	EBB05_10980	351	septal ring lytic transglycosylase RlpA family protein	47	133.903	157.533	1.22346	0.29097
AYO82704.1	EBB05_10815	240	hypothetical protein	32	133.333	156.863	1.21826	0.284818
AYO84569.1	EBB05_21480	1869	tetratricopeptide repeat protein	249	133.226	156.737	1.21728	0.28366
AYO85492.1	EBB05_26855	579	type 1 glutamine amidotransferase	77	132.988	156.456	1.2151	0.281076
AYO84810.1	EBB05_23015	369	hypothetical protein	49	132.791	156.225	1.2133	0.278942
AYO86568.1	EBB05_29930	942	YihY/virulence factor BrkB family protein	125	132.696	156.113	1.21244	0.27791
AYO82554.1	EBB05_10010	1653	acetolactate synthase large subunit	219	132.486	155.866	1.21052	0.275625
AYO83920.1	EBB05_17730	522	DUF2244 domain-containing protein	69	132.184	155.51	1.20775	0.272327
AYO86340.1	EBB05_27395	621	bifunctional 4-hydroxy-2-oxoglutarate aldolase/2-dehydro-3-deoxy-phosphogluconate aldolase	82	132.045	155.347	1.20649	0.270811
AYO84515.1	EBB05_21155	510	hypothetical protein	67	131.373	154.556	1.20034	0.263445
AYO84187.1	EBB05_19260	252	hypothetical protein	33	130.952	154.062	1.1965	0.258823
AYO85419.1	EBB05_26460	1833	molecular chaperone HtpG	240	130.933	154.039	1.19632	0.258608
AYO82841.1	EBB05_11605	1536	F0F1 ATP synthase subunit alpha	201	130.859	153.952	1.19565	0.257798
AYO82103.1	EBB05_07440	237	DUF4170 domain-containing protein	31	130.802	153.884	1.19513	0.257162
AYO81615.1	EBB05_04565	237	hypothetical protein	31	130.802	153.884	1.19513	0.257162
AYO82454.1	EBB05_09420	306	30S ribosomal protein S14	40	130.719	153.787	1.19437	0.256249
AYO81292.1	EBB05_02655	453	NADPH-dependent 7-cyano-7-deazaguanine reductase QueF	59	130.243	153.227	1.19002	0.250985
AYO82810.1	EBB05_11420	486	rRNA maturation RNase YbeY	63	129.63	152.505	1.18442	0.244176
AYO83910.1	EBB05_17645	1182	pyridoxal phosphate-dependent aminotransferase	153	129.442	152.284	1.1827	0.242082
AYO83295.1	EBB05_14185	201	hypothetical protein	26	129.353	152.18	1.18189	0.241097
AYO85799.1	EBB05_28605	1215	NADP-dependent isocitrate dehydrogenase	156	128.395	151.053	1.17314	0.23037
AYO86253.1	EBB05_23250	399	hypothetical protein	51	127.82	150.376	1.16788	0.223889
AYO85974.1	EBB05_08505	1026	LLM class flavin-dependent oxidoreductase	131	127.68	150.212	1.16661	0.222317	Cluster 2
AYO86534.1	EBB05_29715	282	hypothetical protein	36	127.66	150.188	1.16642	0.222083
AYO80869.1	EBB05_00175	903	N-formylglutamate amidohydrolase	115	127.353	149.827	1.16362	0.218617
AYO85107.1	EBB05_24735	534	inorganic diphosphatase	68	127.341	149.813	1.1635	0.218476
AYO82825.1	EBB05_11510	300	hypothetical protein	38	126.667	149.02	1.15734	0.210818
AYO84827.1	EBB05_23105	1572	SpoVR family protein	199	126.59	148.93	1.15665	0.209948
AYO82881.1	EBB05_11815	981	thioredoxin-disulfide reductase	124	126.402	148.708	1.15492	0.207796
AYO84385.1	EBB05_20375	1386	M20/M25/M40 family metallo-hydrolase	175	126.263	148.544	1.15365	0.206208
AYO85423.1	EBB05_26490	198	DUF2283 domain-containing protein	25	126.263	148.544	1.15365	0.206208
AYO85777.1	EBB05_28475	222	hypothetical protein	28	126.126	148.384	1.15241	0.204648
AYO85738.1	EBB05_28260	912	polyphosphate kinase 2	115	126.096	148.349	1.15213	0.204309
AYO82543.1	EBB05_09915	318	HPr family phosphocarrier protein	40	125.786	147.984	1.1493	0.200754
AYO80840.1	EBB05_00015	510	hypothetical protein	64	125.49	147.636	1.14659	0.197355
AYO86260.1	EBB05_23530	711	hypothetical protein	89	125.176	147.266	1.14372	0.193737
AYO80882.1	EBB05_00250	759	ABC transporter ATP-binding protein	95	125.165	147.253	1.14362	0.193608
AYO81979.1	EBB05_06730	3279	maltose alpha-D-glucosyltransferase	410	125.038	147.104	1.14246	0.192149
AYO84892.1	EBB05_23460	240	hypothetical protein	30	125	147.059	1.14212	0.191709
AYO81502.1	EBB05_03855	1587	gluconate 2-dehydrogenase	198	124.764	146.781	1.13996	0.188979
AYO84948.1	EBB05_23790	699	50S ribosomal protein L1	87	124.464	146.428	1.13721	0.185504
AYO81268.1	EBB05_02520	756	pyrimidine 5'-nucleotidase	94	124.339	146.281	1.13607	0.184055
AYO82302.1	EBB05_08570	1410	insulinase family protein	175	124.113	146.016	1.13402	0.181441
AYO81296.1	EBB05_02675	1089	pyruvate dehydrogenase (acetyl-transferring) E1 component subunit alpha	135	123.967	145.843	1.13268	0.179736
AYO86353.1	EBB05_28110	1146	tRNA epoxyqueuosine(34) reductase QueG	142	123.909	145.776	1.13215	0.179065
AYO80862.1	EBB05_00140	882	hypothetical protein	109	123.583	145.391	1.12917	0.175258
AYO83919.1	EBB05_17700	696	DNA-binding response regulator	86	123.563	145.368	1.12899	0.17503
AYO81966.1	EBB05_06645	1410	MCD%2C Malonyl-CoA decarboxylase MCD	174	123.404	145.181	1.12754	0.173173
EBB05_22470	EBB05_22470	399	transposase	49	122.807	144.479	1.12208	0.166174
AYO85557.1	EBB05_27235	399	holo-ACP synthase	49	122.807	144.479	1.12208	0.166174
AYO81815.1	EBB05_05740	228	hypothetical protein	28	122.807	144.479	1.12208	0.166174
AYO82836.1	EBB05_11575	1239	argininosuccinate synthase	152	122.68	144.329	1.12091	0.164676
AYO85628.1	EBB05_27635	897	acetyl-CoA carboxylase carboxyltransferase subunit beta	110	122.631	144.272	1.12047	0.164104
AYO81822.1	EBB05_05785	795	ABC transporter	97	122.013	143.544	1.11482	0.156811
AYO82429.1	EBB05_09270	984	lipoyl synthase	120	121.951	143.472	1.11426	0.156085
AYO81267.1	EBB05_02515	894	acetylglutamate kinase	109	121.924	143.44	1.11401	0.155762
AYO82029.1	EBB05_07005	468	DoxX family membrane protein	57	121.795	143.288	1.11283	0.154234
AYO82641.1	EBB05_10475	534	ankyrin repeat domain-containing protein	65	121.723	143.203	1.11217	0.153381
AYO82645.1	EBB05_10495	618	hypothetical protein	75	121.359	142.776	1.10885	0.149065
AYO82245.1	EBB05_08250	618	30S ribosomal protein S4	75	121.359	142.776	1.10885	0.149065
AYO86293.1	EBB05_24645	816	UDP-2%2C3-diacylglucosamine diphosphatase	99	121.324	142.734	1.10852	0.14864
AYO84116.1	EBB05_18830	816	iron permease FTR1	99	121.324	142.734	1.10852	0.14864
AYO81094.1	EBB05_01525	999	D-glycerate dehydrogenase	121	121.121	142.495	1.10667	0.146231
AYO82694.1	EBB05_10760	966	2-hydroxyacid dehydrogenase	117	121.118	142.492	1.10665	0.146194
AYO81230.1	EBB05_02320	2991	2-oxoglutarate dehydrogenase E1 component	362	121.03	142.388	1.10584	0.145143
AYO84017.1	EBB05_18280	471	DUF2335 domain-containing protein	57	121.019	142.375	1.10574	0.145016
AYO82632.1	EBB05_10430	390	PIN domain-containing protein	47	120.513	141.78	1.10112	0.138967
AYO82185.1	EBB05_07905	390	DUF393 domain-containing protein	47	120.513	141.78	1.10112	0.138967
AYO85992.1	EBB05_09370	732	DUF4198 domain-containing protein	88	120.219	141.434	1.09843	0.135441
AYO82222.1	EBB05_08110	741	FadR family transcriptional regulator	89	120.108	141.303	1.09742	0.134113
AYO81921.1	EBB05_06330	543	ferritin-like domain-containing protein	65	119.705	140.83	1.09374	0.129268
AYO85789.1	EBB05_28550	201	hypothetical protein	24	119.403	140.474	1.09098	0.12562
AYO81393.1	EBB05_03230	2076	transketolase	247	118.979	139.975	1.0871	0.120485
AYO82559.1	EBB05_10040	1473	NAD-dependent succinate-semialdehyde dehydrogenase	175	118.805	139.771	1.08551	0.118378
AYO84537.1	EBB05_21305	783	SHOCT domain-containing protein	93	118.774	139.734	1.08523	0.117999
AYO84799.1	EBB05_22955	855	folate-binding protein	101	118.129	138.975	1.07933	0.11014
AYO82287.1	EBB05_08480	1770	sulfite reductase subunit alpha	209	118.079	138.917	1.07888	0.109534
AYO81787.1	EBB05_05550	204	CsbD family protein	24	117.647	138.408	1.07493	0.104246
AYO84222.1	EBB05_19455	570	PAS domain S-box protein	67	117.544	138.287	1.07399	0.10298
AYO83416.1	EBB05_14865	417	PIN domain-containing protein	49	117.506	138.242	1.07364	0.102515
AYO83170.1	EBB05_13455	273	nickel resistance protein	32	117.216	137.901	1.07099	0.0989517
AYO86269.1	EBB05_23925	393	acyl-CoA thioesterase	46	117.048	137.704	1.06946	0.0968853
AYO82440.1	EBB05_09340	411	50S ribosomal protein L17	48	116.788	137.398	1.06709	0.0936768
AYO86321.1	EBB05_26440	1011	quinolinate synthase NadA	118	116.716	137.313	1.06643	0.0927846
AYO82968.1	EBB05_12285	300	hypothetical protein	35	116.667	137.255	1.06597	0.0921732
AYO86257.1	EBB05_23455	1047	GTP 3'%2C8-cyclase MoaA	122	116.523	137.086	1.06467	0.0904005
AYO80950.1	EBB05_00675	309	DUF1244 domain-containing protein	36	116.505	137.065	1.0645	0.0901708
AYO83302.1	EBB05_14230	567	elongation factor P	66	116.402	136.944	1.06356	0.0888981
AYO84379.1	EBB05_20335	1179	methionine adenosyltransferase	137	116.2	136.706	1.06171	0.0863929
AYO83848.1	EBB05_17290	543	acetolactate synthase small subunit	63	116.022	136.497	1.06009	0.0841804
AYO81376.1	EBB05_03145	1278	N-acetyltransferase	148	115.806	136.242	1.05811	0.0814901
AYO85523.1	EBB05_27040	717	chemotaxis protein	83	115.76	136.188	1.05769	0.080919
AYO82323.1	EBB05_08690	882	sulfate ABC transporter permease subunit CysW	102	115.646	136.054	1.05665	0.0794994
AYO81976.1	EBB05_06705	225	hypothetical protein	26	115.556	135.948	1.05582	0.0783674
AYO82586.1	EBB05_10185	1389	aminotransferase class III-fold pyridoxal phosphate-dependent enzyme	160	115.191	135.519	1.05249	0.0738061
AYO80925.1	EBB05_00515	495	23S rRNA (pseudouridine(1915)-N(3))-methyltransferase RlmH	57	115.152	135.472	1.05213	0.0733142
AYO81484.1	EBB05_03765	1242	tryptophan synthase subunit beta	143	115.137	135.455	1.052	0.0731307
AYO83736.1	EBB05_16680	375	DUF485 domain-containing protein	43	114.667	134.902	1.0477	0.0672268
AYO82991.1	EBB05_12405	402	succinate dehydrogenase%2C cytochrome b556 subunit	46	114.428	134.621	1.04552	0.0642191
AYO82990.1	EBB05_12400	420	succinate dehydrogenase%2C hydrophobic membrane anchor protein	48	114.286	134.454	1.04422	0.0624258
AYO83411.1	EBB05_14835	219	hypothetical protein	25	114.155	134.3	1.04303	0.060778
AYO86037.1	EBB05_12100	666	hypothetical protein	76	114.114	134.252	1.04265	0.060258
AYO86358.1	EBB05_28280	615	aminodeoxychorismate/anthranilate synthase component II	70	113.821	133.907	1.03998	0.0565493
AYO86532.1	EBB05_29700	396	hypothetical protein	45	113.636	133.69	1.03829	0.0542053
AYO80967.1	EBB05_00765	1083	Ppx/GppA family phosphatase	123	113.573	133.616	1.03771	0.0534058
AYO85576.1	EBB05_27345	477	3-hydroxyacyl-[acyl-carrier-protein] dehydratase FabZ	54	113.208	133.185	1.03437	0.0487509
AYO83752.1	EBB05_16770	1242	capsule biosynthesis protein	140	112.721	132.613	1.02993	0.0425424	Cluster 3
AYO83485.1	EBB05_15235	1731	ubiquinone-dependent pyruvate dehydrogenase	195	112.652	132.531	1.02929	0.0416492
AYO83260.1	EBB05_13980	1572	hypothetical protein	177	112.595	132.465	1.02878	0.0409289
AYO83858.1	EBB05_17345	2310	formate dehydrogenase	260	112.554	132.417	1.0284	0.0403995
AYO85454.1	EBB05_26655	1173	glutathione-dependent formaldehyde dehydrogenase	132	112.532	132.391	1.0282	0.0401157
AYO84651.1	EBB05_21985	507	DUF3016 domain-containing protein	57	112.426	132.266	1.02723	0.0387569
AYO85453.1	EBB05_26650	606	cyclase dehydrase	68	112.211	132.013	1.02527	0.0359977
AYO82432.1	EBB05_09285	1533	glycerol-3-phosphate dehydrogenase	172	112.198	131.998	1.02515	0.0358316
AYO81468.1	EBB05_03670	642	NYN domain-containing protein	72	112.15	131.941	1.0247	0.0352044
AYO82506.1	EBB05_09695	924	amino acid ABC transporter substrate-binding protein	103	111.472	131.143	1.01851	0.0264604
AYO84540.1	EBB05_21325	1068	GSCFA domain-containing protein	119	111.423	131.086	1.01807	0.0258307
AYO80911.1	EBB05_00425	1494	IMP dehydrogenase	166	111.111	130.719	1.01521	0.0217839
AYO84615.1	EBB05_21765	498	PIN domain-containing protein	55	110.442	129.931	1.0091	0.0130666
AYO85608.1	EBB05_27520	1206	aspartate/tyrosine/aromatic aminotransferase	133	110.282	129.743	1.00764	0.0109771
AYO85945.1	EBB05_06715	1806	malto-oligosyltrehalose trehalohydrolase	199	110.188	129.633	1.00678	0.00975131
AYO81733.1	EBB05_05250	300	antibiotic biosynthesis monooxygenase	33	110	129.412	1.00506	0.0072843
AYO81802.1	EBB05_05640	1110	aminotransferase class I/II-fold pyridoxal phosphate-dependent enzyme	122	109.91	129.306	1.00424	0.00610224
AYO85292.1	EBB05_25750	1185	acetyl-CoA C-acetyltransferase	130	109.705	129.064	1.00236	0.00340534
AYO81799.1	EBB05_05615	675	DedA family protein	74	109.63	128.976	1.00168	0.00241854
AYO82872.1	EBB05_11765	2001	RNA polymerase sigma factor RpoD	219	109.445	128.759	0.999993	-9.52571e-06
AYO83320.1	EBB05_14325	303	putative addiction module antidote protein	33	108.911	128.13	0.995111	-0.007071
AYO85927.1	EBB05_05860	423	DUF3618 domain-containing protein	46	108.747	127.938	0.993614	-0.00924303
AYO82873.1	EBB05_11770	1899	DNA primase	206	108.478	127.621	0.991157	-0.0128148
AYO82876.1	EBB05_11785	378	hypothetical protein	41	108.466	127.607	0.991042	-0.0129816
AYO82303.1	EBB05_08575	1293	insulinase family protein	140	108.275	127.383	0.989304	-0.0155147
AYO83795.1	EBB05_17015	1434	NAD-dependent succinate-semialdehyde dehydrogenase	155	108.089	127.164	0.987604	-0.017996
AYO82985.1	EBB05_12375	594	ubiquinol-cytochrome c reductase iron-sulfur subunit	64	107.744	126.758	0.98445	-0.0226103
AYO85731.1	EBB05_28215	735	cobalt transporter	79	107.483	126.451	0.982064	-0.0261108
AYO85823.1	EBB05_00705	606	tetratricopeptide repeat protein	65	107.261	126.189	0.980033	-0.0290973
AYO82706.1	EBB05_10830	429	tol-pal system-associated acyl-CoA thioesterase	46	107.226	126.148	0.979717	-0.029563
AYO85736.1	EBB05_28250	402	preprotein translocase subunit SecG	43	106.965	125.841	0.977333	-0.0330781
AYO82325.1	EBB05_08700	1038	sulfate ABC transporter substrate-binding protein	111	106.936	125.808	0.97707	-0.033466
AYO82358.1	EBB05_08870	1197	pimeloyl-CoA dehydrogenase large subunit	128	106.934	125.805	0.977048	-0.0334986
AYO82583.1	EBB05_10170	300	hypothetical protein	32	106.667	125.49	0.974605	-0.0371098
AYO82931.1	EBB05_12085	900	pyrroloquinoline quinone biosynthesis protein PqqB	96	106.667	125.49	0.974605	-0.0371098
AYO84854.1	EBB05_23245	225	hypothetical protein	24	106.667	125.49	0.974605	-0.0371098
AYO81316.1	EBB05_02810	891	glucose-1-phosphate thymidylyltransferase	95	106.622	125.437	0.974195	-0.0377171
AYO84128.1	EBB05_18890	741	DUF4336 domain-containing protein	79	106.613	125.427	0.974112	-0.0378401
AYO83733.1	EBB05_16665	489	phasin	52	106.339	125.105	0.971616	-0.0415421
AYO81773.1	EBB05_05465	2268	glycogen debranching enzyme GlgX	241	106.261	125.013	0.970899	-0.0426067
AYO81293.1	EBB05_02660	1290	phosphopyruvate hydratase	137	106.202	124.943	0.970356	-0.0434144
AYO80922.1	EBB05_00495	558	RNA pyrophosphohydrolase	59	105.735	124.394	0.966091	-0.0497694
AYO86616.1	EBB05_29885	1854	potassium transporter Kup	196	105.717	124.373	0.965932	-0.0500068
AYO81517.1	EBB05_03950	1089	magnesium-protoporphyrin IX monomethyl ester (oxidative) cyclase	115	105.601	124.237	0.964873	-0.0515893
AYO81788.1	EBB05_05555	483	DUF937 domain-containing protein	51	105.59	124.224	0.964769	-0.0517452
AYO85948.1	EBB05_06880	540	sigma-70 family RNA polymerase sigma factor	57	105.556	124.183	0.964453	-0.0522167
AYO80977.1	EBB05_00830	1071	fructose-bisphosphate aldolase class II	113	105.509	124.128	0.964027	-0.0528549
AYO83934.1	EBB05_17810	654	YihA family ribosome biogenesis GTP-binding protein	69	105.505	124.123	0.963988	-0.0529135
AYO81079.1	EBB05_01440	798	DsbA family protein	84	105.263	123.839	0.961782	-0.0562186
AYO83864.1	EBB05_17375	1017	glycosyltransferase family 2 protein	107	105.211	123.778	0.961309	-0.0569281
AYO85085.1	EBB05_24610	1455	amino acid permease	153	105.155	123.711	0.96079	-0.0577067
AYO83542.1	EBB05_15555	1194	flagellar protein	125	104.69	123.165	0.956546	-0.064094
AYO83974.1	EBB05_18030	1425	C4-dicarboxylate ABC transporter substrate-binding protein	149	104.561	123.013	0.95537	-0.0658688
AYO81516.1	EBB05_03945	297	hypothetical protein	31	104.377	122.797	0.953686	-0.0684139
AYO84453.1	EBB05_20800	537	hypothetical protein	56	104.283	122.686	0.952827	-0.0697145
AYO80839.1	EBB05_00010	1209	acetyl-CoA C-acetyltransferase	126	104.218	122.61	0.952235	-0.0706097
AYO83737.1	EBB05_16685	1683	cation acetate symporter	175	103.981	122.331	0.950067	-0.0738995
AYO85241.1	EBB05_25475	654	class I SAM-dependent methyltransferase	68	103.976	122.324	0.950017	-0.0739751
AYO82357.1	EBB05_08860	1155	pimeloyl-CoA dehydrogenase small subunit	120	103.896	122.231	0.949291	-0.0750777
AYO86145.1	EBB05_18650	675	TetR/AcrR family transcriptional regulator	70	103.704	122.004	0.947533	-0.0777518
AYO84896.1	EBB05_23480	222	PbsX family transcriptional regulator	23	103.604	121.887	0.946618	-0.079145
AYO80957.1	EBB05_00715	618	diguanylate cyclase	64	103.56	121.835	0.946219	-0.0797542
AYO85677.1	EBB05_27895	261	hypothetical protein	27	103.448	121.704	0.945199	-0.0813096
AYO81379.1	EBB05_03160	474	RidA family protein	49	103.376	121.618	0.944535	-0.0823245
AYO82388.1	EBB05_09035	1074	UV damage endonuclease UvsE	111	103.352	121.591	0.944319	-0.0826535
AYO80964.1	EBB05_00750	1134	DUF4167 domain-containing protein	117	103.175	121.382	0.942699	-0.0851313
AYO85004.1	EBB05_24120	882	helix-turn-helix domain-containing protein	91	103.175	121.382	0.942699	-0.0851313
AYO83802.1	EBB05_17050	825	enoyl-[acyl-carrier-protein] reductase FabI	85	103.03	121.212	0.94138	-0.0871505
AYO82359.1	EBB05_08875	1185	acetyl-CoA C-acyltransferase	122	102.954	121.122	0.940679	-0.0882251
AYO83346.1	EBB05_14465	933	methionyl-tRNA formyltransferase	96	102.894	121.052	0.940134	-0.0890619
AYO85232.1	EBB05_25425	282	hypothetical protein	29	102.837	120.985	0.939613	-0.0898615
AYO84343.1	EBB05_20125	1548	Do family serine endopeptidase	159	102.713	120.839	0.938483	-0.0915979
AYO85036.1	EBB05_24325	1638	transcription termination/antitermination protein NusA	168	102.564	120.664	0.937121	-0.0936934
AYO82167.1	EBB05_07800	897	dihydrodipicolinate synthase family protein	92	102.564	120.664	0.937121	-0.0936934
AYO84157.1	EBB05_19065	234	hypothetical protein	24	102.564	120.664	0.937121	-0.0936934
AYO81534.1	EBB05_04060	1260	ABC transporter substrate-binding protein	129	102.381	120.448	0.935447	-0.0962719
AYO83890.1	EBB05_17535	1545	Do family serine endopeptidase	158	102.265	120.312	0.934391	-0.0979015
AYO82717.1	EBB05_10885	2895	preprotein translocase subunit SecA	295	101.9	119.882	0.931051	-0.103068
AYO82699.1	EBB05_10790	1266	DNA topoisomerase IB	129	101.896	119.877	0.931014	-0.103126
AYO83699.1	EBB05_16440	747	arginyltransferase	76	101.74	119.694	0.929594	-0.105328
AYO82402.1	EBB05_09125	462	peptidylprolyl isomerase	47	101.732	119.684	0.929514	-0.105451
AYO83520.1	EBB05_15435	306	hypothetical protein	31	101.307	119.185	0.925636	-0.111483
AYO81645.1	EBB05_04735	1521	NADH-quinone oxidoreductase subunit M	154	101.249	119.117	0.925106	-0.112309
AYO85481.1	EBB05_26800	978	flagellar motor protein MotA	99	101.227	119.091	0.924904	-0.112625
AYO83319.1	EBB05_14320	1098	chorismate synthase	111	101.093	118.933	0.923678	-0.114538
AYO84487.1	EBB05_21000	2418	penicillin-binding protein 1A	244	100.91	118.717	0.922006	-0.117152
AYO82620.1	EBB05_10360	189	DUF1192 domain-containing protein	19	100.529	118.27	0.918527	-0.122606
AYO80980.1	EBB05_00845	468	hypothetical protein	47	100.427	118.15	0.917597	-0.124067
AYO80850.1	EBB05_00075	249	hypothetical protein	25	100.402	118.12	0.917362	-0.124437
AYO83954.1	EBB05_17920	798	SDR family oxidoreductase	80	100.251	117.942	0.915983	-0.126608
AYO85785.1	EBB05_28525	750	rhodopsin	75	100	117.647	0.913693	-0.130219
AYO85690.1	EBB05_27975	300	hypothetical protein	30	100	117.647	0.913693	-0.130219
AYO82888.1	EBB05_11855	1161	LPS export ABC transporter permease LptF	116	99.9139	117.546	0.912906	-0.131462
AYO84886.1	EBB05_23420	1473	glucose-6-phosphate dehydrogenase	147	99.7963	117.407	0.911832	-0.133161
AYO86178.1	EBB05_20340	411	XRE family transcriptional regulator	41	99.7567	117.361	0.91147	-0.133734
AYO81227.1	EBB05_02305	963	malate dehydrogenase	96	99.6885	117.281	0.910846	-0.134721
AYO84991.1	EBB05_24040	1245	ABC transporter substrate-binding protein	124	99.5984	117.175	0.910023	-0.136025
AYO83502.1	EBB05_15335	282	DUF2312 domain-containing protein	28	99.2908	116.813	0.907213	-0.140488
AYO82294.1	EBB05_08520	1203	pyridoxal phosphate-dependent aminotransferase	119	98.9194	116.376	0.903819	-0.145894
AYO85421.1	EBB05_26470	669	organic solvent tolerance protein OstA	66	98.6547	116.064	0.901401	-0.149759
AYO81898.1	EBB05_06210	345	hypothetical protein	34	98.5507	115.942	0.900451	-0.151281
AYO82500.1	EBB05_09660	1281	dicarboxylate/amino acid:cation symporter	126	98.3607	115.718	0.898714	-0.154066
AYO84630.1	EBB05_21855	549	GAF domain-containing protein	54	98.3607	115.718	0.898714	-0.154066
AYO84484.1	EBB05_20985	234	hypothetical protein	23	98.2906	115.636	0.898074	-0.155094
AYO83743.1	EBB05_16725	1089	branched-chain amino acid aminotransferase	107	98.2553	115.594	0.897751	-0.155612
AYO85907.1	EBB05_04705	2082	NADH-quinone oxidoreductase subunit G	204	97.9827	115.274	0.895261	-0.15962
AYO83316.1	EBB05_14305	930	histone deacetylase family protein	91	97.8495	115.117	0.894043	-0.161583
AYO81228.1	EBB05_02310	1197	ADP-forming succinate--CoA ligase subunit beta	117	97.7444	114.993	0.893083	-0.163134
AYO81521.1	EBB05_03990	597	urea carboxylase-associated family protein	58	97.1524	114.297	0.887675	-0.171897
EBB05_29635	EBB05_29635	268	IS110 family transposase	26	97.0149	114.135	0.886418	-0.173941
AYO81384.1	EBB05_03185	567	spermidine N1-acetyltransferase	55	97.0018	114.12	0.886298	-0.174136
AYO80865.1	EBB05_00155	1437	DUF459 domain-containing protein	139	96.7293	113.799	0.883808	-0.178194
AYO85303.1	EBB05_25815	1035	glutamine synthetase	100	96.6184	113.669	0.882795	-0.17985
AYO85946.1	EBB05_06725	3387	DUF3416 domain-containing protein	327	96.5456	113.583	0.88213	-0.180937
AYO83337.1	EBB05_14415	984	ABC transporter substrate-binding protein	95	96.5447	113.582	0.882122	-0.18095
AYO85021.1	EBB05_24230	384	PilZ domain-containing protein	37	96.3542	113.358	0.880381	-0.1838
AYO80930.1	EBB05_00545	405	PIN domain-containing protein	39	96.2963	113.29	0.879852	-0.184667
AYO83899.1	EBB05_17590	1653	energy-dependent translational throttle protein EttA	159	96.1887	113.163	0.878869	-0.186279
AYO82580.1	EBB05_10155	438	hypothetical protein	42	95.8904	112.812	0.876144	-0.190761
EBB05_06895	EBB05_06895	981	transporter	94	95.8206	112.73	0.875506	-0.191812
AYO81617.1	EBB05_04580	282	hypothetical protein	27	95.7447	112.641	0.874812	-0.192955
AYO84975.1	EBB05_23940	1536	DEAD/DEAH box helicase	147	95.7031	112.592	0.874432	-0.193581
AYO82430.1	EBB05_09275	732	aquaporin family protein	70	95.6284	112.504	0.87375	-0.194708
AYO84490.1	EBB05_21015	357	phasin	34	95.2381	112.045	0.870183	-0.200609
AYO81639.1	EBB05_04700	231	hypothetical protein	22	95.2381	112.045	0.870183	-0.200609
AYO86362.1	EBB05_28485	1524	altronate dehydratase	145	95.1444	111.935	0.869327	-0.202029
AYO80857.1	EBB05_00115	612	cytochrome c oxidase assembly protein	58	94.7712	111.496	0.865918	-0.207698
AYO85293.1	EBB05_25755	729	acetoacetyl-CoA reductase	69	94.6502	111.353	0.864812	-0.209542
AYO84909.1	EBB05_23565	582	hypothetical protein	55	94.5017	111.178	0.863455	-0.211807
AYO81191.1	EBB05_02090	2301	PBP1A family penicillin-binding protein	217	94.3068	110.949	0.861674	-0.214785
AYO83162.1	EBB05_13410	531	hypothetical protein	50	94.162	110.779	0.860351	-0.217003
AYO85255.1	EBB05_25555	681	metal ABC transporter permease	64	93.9794	110.564	0.858683	-0.219802
AYO82809.1	EBB05_11415	1107	PhoH family protein	104	93.9476	110.527	0.858392	-0.220291
AYO80863.1	EBB05_00145	4716	glutamate synthase large subunit	442	93.7235	110.263	0.856345	-0.223737
AYO82038.1	EBB05_07055	1122	DSD1 family PLP-dependent enzyme	105	93.5829	110.098	0.85506	-0.225903
AYO82212.1	EBB05_08060	855	ATP-binding cassette domain-containing protein	80	93.5673	110.079	0.854917	-0.226144
AYO82650.1	EBB05_10525	417	FKBP-type peptidyl-prolyl cis-trans isomerase	39	93.5252	110.03	0.854533	-0.226792
AYO83513.1	EBB05_15400	2670	TIGR02302 family protein	249	93.2584	109.716	0.852095	-0.230913
AYO84581.1	EBB05_21550	1452	EAL domain-containing protein	135	92.9752	109.383	0.849508	-0.235301
AYO86341.1	EBB05_27450	345	Hpt domain-containing protein	32	92.7536	109.122	0.847483	-0.238744
AYO86548.1	EBB05_29805	735	methyltransferase domain-containing protein	68	92.517	108.844	0.845321	-0.242429
AYO84823.1	EBB05_23085	456	4-aminobutyrate aminotransferase	42	92.1053	108.359	0.841559	-0.248864
AYO82099.1	EBB05_07415	456	carboxymuconolactone decarboxylase family protein	42	92.1053	108.359	0.841559	-0.248864
AYO85556.1	EBB05_27230	750	pyridoxine 5'-phosphate synthase	69	92	108.235	0.840597	-0.250513
AYO83028.1	EBB05_12595	348	DUF1476 domain-containing protein	32	91.954	108.181	0.840177	-0.251235
AYO85586.1	EBB05_27405	1122	type II asparaginase	103	91.8004	108	0.838773	-0.253648
AYO83751.1	EBB05_16765	654	ABC transporter ATP-binding protein	60	91.7431	107.933	0.83825	-0.254547
AYO81789.1	EBB05_05560	939	N-acetyl-gamma-glutamyl-phosphate reductase	86	91.5868	107.749	0.836822	-0.257008
AYO85616.1	EBB05_27565	876	hypothetical protein	80	91.3242	107.44	0.834422	-0.26115
AYO82405.1	EBB05_09140	504	pantetheine-phosphate adenylyltransferase	46	91.2698	107.376	0.833926	-0.262009
AYO83781.1	EBB05_16940	330	hypothetical protein	30	90.9091	106.952	0.83063	-0.267723
AYO82356.1	EBB05_08855	198	hypothetical protein	18	90.9091	106.952	0.83063	-0.267723
AYO80872.1	EBB05_00190	870	carbon-nitrogen hydrolase family protein	79	90.8046	106.829	0.829675	-0.269382
AYO86543.1	EBB05_29775	915	cation transporter	83	90.7104	106.718	0.828814	-0.27088
AYO84166.1	EBB05_19130	762	response regulator	69	90.5512	106.531	0.827359	-0.273414
AYO83773.1	EBB05_16895	420	RNA polymerase-binding protein DksA	38	90.4762	106.443	0.826674	-0.274609
AYO83280.1	EBB05_14095	354	hypothetical protein	32	90.3955	106.348	0.825937	-0.275897
AYO81702.1	EBB05_05065	819	quinoprotein dehydrogenase-associated SoxYZ-like carrier	74	90.3541	106.299	0.825559	-0.276557
AYO82263.1	EBB05_08340	2214	xanthine dehydrogenase family protein molybdopterin-binding subunit	200	90.3342	106.276	0.825377	-0.276874
AYO83002.1	EBB05_12460	744	NADP oxidoreductase	67	90.0538	105.946	0.822815	-0.281361
AYO82198.1	EBB05_07985	546	peptidase M4	49	89.7436	105.581	0.819981	-0.286338
AYO80953.1	EBB05_00690	426	DUF1036 domain-containing protein	38	89.2019	104.943	0.815031	-0.295073
AYO86275.1	EBB05_24095	258	hypothetical protein	23	89.1473	104.879	0.814532	-0.295956
AYO81471.1	EBB05_03685	900	4-hydroxy-tetrahydrodipicolinate synthase	80	88.8889	104.575	0.812171	-0.300144
AYO82842.1	EBB05_11610	891	F0F1 ATP synthase subunit gamma	79	88.6644	104.311	0.81012	-0.303792
AYO84124.1	EBB05_18870	237	hypothetical protein	21	88.6076	104.244	0.809601	-0.304717
AYO85095.1	EBB05_24670	1179	malate--CoA ligase subunit beta	104	88.2103	103.777	0.805971	-0.311199
AYO83727.1	EBB05_16630	261	hypothetical protein	23	88.1226	103.674	0.80517	-0.312635
AYO82307.1	EBB05_08595	774	ferredoxin--NADP reductase	68	87.8553	103.359	0.802727	-0.317018
AYO84787.1	EBB05_22875	570	hypoxanthine phosphoribosyltransferase	50	87.7193	103.199	0.801485	-0.319253
AYO81817.1	EBB05_05755	1608	HAD-IIIC family phosphatase	141	87.6866	103.161	0.801186	-0.319791
AYO82164.1	EBB05_07785	1221	ABC transporter substrate-binding protein	107	87.6331	103.098	0.800697	-0.320672
AYO82880.1	EBB05_11810	1062	nucleoside-diphosphate sugar epimerase	93	87.5706	103.024	0.800126	-0.3217
AYO86526.1	EBB05_29655	297	hypothetical protein	26	87.5421	102.991	0.799866	-0.322171
AYO84361.1	EBB05_20225	321	PetM family of cytochrome b6f complex subunit 7	28	87.2274	102.62	0.79699	-0.327366
AYO82385.1	EBB05_09015	711	phosphatidylserine decarboxylase	62	87.2011	102.59	0.79675	-0.327801
AYO83982.1	EBB05_18075	747	YebC/PmpR family DNA-binding transcriptional regulator	65	87.0147	102.37	0.795047	-0.330888
AYO81366.1	EBB05_03095	807	molybdate ABC transporter substrate-binding protein	70	86.741	102.048	0.792546	-0.335433
AYO84871.1	EBB05_23345	1143	molecular chaperone DnaJ	99	86.6142	101.899	0.791387	-0.337544
AYO83487.1	EBB05_15245	393	DUF2267 domain-containing protein	34	86.514	101.781	0.790472	-0.339214
AYO85158.1	EBB05_25005	1620	DHA2 family efflux MFS transporter permease subunit	140	86.4198	101.67	0.789611	-0.340786
AYO81649.1	EBB05_04755	405	methylmalonyl-CoA epimerase	35	86.4198	101.67	0.789611	-0.340786
AYO85708.1	EBB05_28080	720	glutathione S-transferase	62	86.1111	101.307	0.786791	-0.345948
AYO81463.1	EBB05_03640	1260	beta-ketoacyl-[acyl-carrier-protein] synthase II	108	85.7143	100.84	0.783165	-0.352612
AYO85240.1	EBB05_25470	1155	tRNA 2-thiouridine(34) synthase MnmA	99	85.7143	100.84	0.783165	-0.352612
AYO83243.1	EBB05_13880	678	DNA-binding response regulator	58	85.5457	100.642	0.781625	-0.355452
AYO85701.1	EBB05_28035	1620	phosphoenolpyruvate carboxykinase	138	85.1852	100.218	0.778331	-0.361545
AYO81352.1	EBB05_03010	882	outer membrane protein assembly factor BamD	75	85.034	100.04	0.776949	-0.364107
AYO85905.1	EBB05_04545	696	Crp/Fnr family transcriptional regulator	59	84.7701	99.7295	0.774538	-0.368592
AYO81992.1	EBB05_06800	414	DUF4864 domain-containing protein	35	84.5411	99.4601	0.772445	-0.372495
AYO81761.1	EBB05_05395	522	DedA family protein	44	84.2912	99.1661	0.770162	-0.376766
AYO81363.1	EBB05_03075	261	hypothetical protein	22	84.2912	99.1661	0.770162	-0.376766
AYO83341.1	EBB05_14435	1098	efflux RND transporter periplasmic adaptor subunit	92	83.7887	98.5749	0.765571	-0.385392
AYO85995.1	EBB05_09690	1122	branched-chain amino acid ABC transporter substrate-binding protein	94	83.779	98.5635	0.765482	-0.385559
AYO82056.1	EBB05_07160	1230	cupin domain-containing protein	103	83.7398	98.5175	0.765125	-0.386233
AYO83820.1	EBB05_17140	1056	aliphatic amidase	88	83.3333	98.0392	0.76141	-0.393254
AYO81150.1	EBB05_01865	312	integration host factor subunit beta	26	83.3333	98.0392	0.76141	-0.393254
AYO82431.1	EBB05_09280	1506	glycerol kinase	125	83.0013	97.6486	0.758377	-0.399013
AYO85548.1	EBB05_27180	906	prolipoprotein diacylglyceryl transferase	75	82.7815	97.3899	0.756368	-0.40284
AYO82709.1	EBB05_10845	447	ExbD/TolR family protein	37	82.774	97.3812	0.7563	-0.402969
AYO84122.1	EBB05_18860	858	catalase	71	82.7506	97.3536	0.756086	-0.403378
AYO83939.1	EBB05_17835	798	inositol monophosphatase	66	82.7068	97.3021	0.755686	-0.404142
AYO84494.1	EBB05_21035	1683	acyl-CoA dehydrogenase	139	82.5906	97.1654	0.754624	-0.40617
AYO84370.1	EBB05_20280	570	type II toxin-antitoxin system VapC family toxin	47	82.4561	97.0072	0.753396	-0.40852
AYO83871.1	EBB05_17415	693	class I SAM-dependent methyltransferase	57	82.2511	96.766	0.751522	-0.412113
AYO84359.1	EBB05_20215	657	peptide-methionine (S)-S-oxide reductase MsrA	54	82.1918	96.6962	0.75098	-0.413153
AYO81259.1	EBB05_02475	768	SDR family NAD(P)-dependent oxidoreductase	63	82.0312	96.5074	0.749513	-0.415974
AYO84820.1	EBB05_23070	330	integration host factor subunit alpha	27	81.8182	96.2567	0.747567	-0.419726
AYO81646.1	EBB05_04740	1446	NADH-quinone oxidoreductase subunit NuoN	118	81.6044	96.0052	0.745614	-0.4235
AYO82647.1	EBB05_10505	723	di-trans%2Cpoly-cis-decaprenylcistransferase	59	81.6044	96.0052	0.745614	-0.4235
AYO85864.1	EBB05_02795	552	dTDP-4-dehydrorhamnose 3%2C5-epimerase	45	81.5217	95.9079	0.744858	-0.424962
AYO83426.1	EBB05_14915	687	Crp/Fnr family transcriptional regulator	56	81.5138	95.8986	0.744786	-0.425103
AYO81174.1	EBB05_02000	627	MarR family transcriptional regulator	51	81.3397	95.6938	0.743195	-0.428187
AYO84931.1	EBB05_23685	849	phosphonate ABC transporter ATP-binding protein	69	81.2721	95.6142	0.742577	-0.429387
AYO85091.1	EBB05_24650	1209	aminotransferase class V-fold PLP-dependent enzyme	98	81.0587	95.3632	0.740628	-0.43318
AYO81678.1	EBB05_04915	519	cytochrome P460	42	80.9249	95.2057	0.739404	-0.435564
AYO85259.1	EBB05_25585	1308	MFS transporter	105	80.2752	94.4414	0.733469	-0.447192
AYO83082.1	EBB05_12955	810	L%2CD-transpeptidase	65	80.2469	94.4081	0.73321	-0.447701
AYO85222.1	EBB05_25360	324	TM2 domain-containing protein	26	80.2469	94.4081	0.73321	-0.447701
AYO82414.1	EBB05_09185	900	EamA family transporter RarD	72	80	94.1176	0.730954	-0.452147
AYO86134.1	EBB05_18040	615	nucleotide exchange factor GrpE	49	79.6748	93.7351	0.727983	-0.458024
AYO81731.1	EBB05_05230	993	GNAT family N-acetyltransferase	79	79.5569	93.5964	0.726905	-0.46016
AYO85918.1	EBB05_05240	453	RNA polymerase subunit sigma-70	36	79.4702	93.4944	0.726113	-0.461733
AYO83370.1	EBB05_14590	189	light-harvesting protein	15	79.3651	93.3707	0.725153	-0.463643
AYO82047.1	EBB05_07110	492	(2Fe-2S)-binding protein	39	79.2683	93.2568	0.724269	-0.465403
AYO84092.1	EBB05_18695	417	MucR family transcriptional regulator	33	79.1367	93.102	0.723066	-0.467801
AYO83507.1	EBB05_15360	1050	hypothetical protein	83	79.0476	92.9972	0.722252	-0.469425
AYO83924.1	EBB05_17760	507	invasion associated locus B family protein	40	78.8955	92.8182	0.720862	-0.472205
AYO84650.1	EBB05_21980	279	adenylosuccinate synthase	22	78.853	92.7683	0.720474	-0.472981
AYO82318.1	EBB05_08650	2043	protein meaA	161	78.8057	92.7126	0.720042	-0.473848
AYO86359.1	EBB05_28325	1803	elongation factor 4	142	78.7576	92.656	0.719603	-0.474728
AYO86121.1	EBB05_17440	1059	sorbosone dehydrogenase family protein	83	78.3758	92.2069	0.716114	-0.481739
AYO83791.1	EBB05_16990	1047	low specificity L-threonine aldolase	82	78.319	92.14	0.715595	-0.482785
AYO84785.1	EBB05_22865	294	hypothetical protein	23	78.2313	92.0368	0.714794	-0.484402
AYO84913.1	EBB05_23585	1113	alkene reductase	87	78.1671	91.9613	0.714207	-0.485586
AYO84029.1	EBB05_18345	282	XRE family transcriptional regulator	22	78.0142	91.7814	0.71281	-0.488411
AYO85962.1	EBB05_07805	270	hypothetical protein	21	77.7778	91.5033	0.71065	-0.492789
AYO82661.1	EBB05_10590	285	hypothetical protein	22	77.193	90.8153	0.705307	-0.503678
AYO84450.1	EBB05_20785	609	polyisoprenoid-binding protein	47	77.1757	90.7949	0.705149	-0.504001
AYO81419.1	EBB05_03370	2688	type I DNA topoisomerase	207	77.0089	90.5987	0.703625	-0.507122
AYO81632.1	EBB05_04660	909	EamA family transporter	70	77.0077	90.5973	0.703614	-0.507145
AYO82190.1	EBB05_07940	1182	YihY/virulence factor BrkB family protein	91	76.9882	90.5743	0.703435	-0.507511
AYO85077.1	EBB05_24565	1002	GTP-binding protein	77	76.8463	90.4074	0.702139	-0.510171
AYO82767.1	EBB05_11170	612	shikimate kinase	47	76.7974	90.3499	0.701692	-0.51109
AYO83842.1	EBB05_17260	654	pyridoxamine 5'-phosphate oxidase family protein	50	76.4526	89.9442	0.698542	-0.517582
AYO83030.1	EBB05_12610	327	hypothetical protein	25	76.4526	89.9442	0.698542	-0.517582
AYO85291.1	EBB05_25745	603	polyhydroxyalkanoate synthesis repressor PhaR	46	76.2852	89.7473	0.697013	-0.520743
AYO83999.1	EBB05_18165	315	plasmid stabilization protein	24	76.1905	89.6359	0.696147	-0.522537
AYO81981.1	EBB05_06740	1542	glycogen synthase GlgA	117	75.8755	89.2653	0.693269	-0.528513
AYO83464.1	EBB05_15115	264	hypothetical protein	20	75.7576	89.1266	0.692191	-0.530757
AYO82286.1	EBB05_08475	1836	NADPH-dependent assimilatory sulfite reductase hemoprotein subunit	139	75.7081	89.0683	0.691739	-0.5317
AYO84780.1	EBB05_22835	885	NAD(P)-dependent oxidoreductase	67	75.7062	89.0661	0.691722	-0.531736
AYO82839.1	EBB05_11595	357	hypothetical protein	27	75.6303	88.9768	0.691028	-0.533184
AYO83359.1	EBB05_14535	225	AbrB family transcriptional regulator	17	75.5556	88.8889	0.690346	-0.534609
AYO81433.1	EBB05_03455	519	nucleotidyltransferase domain-containing protein	39	75.1445	88.4053	0.68659	-0.54248
AYO81478.1	EBB05_03730	1206	homoserine O-acetyltransferase	90	74.6269	87.7963	0.68186	-0.552452
AYO84376.1	EBB05_20320	831	hypothetical protein	62	74.6089	87.7752	0.681696	-0.552799
AYO83702.1	EBB05_16455	1059	porphobilinogen synthase	79	74.5987	87.7632	0.681603	-0.552997
AYO80960.1	EBB05_00730	1236	aspartate kinase	92	74.4337	87.569	0.680095	-0.556192
AYO85096.1	EBB05_24675	891	succinate--CoA ligase subunit alpha	66	74.0741	87.146	0.676809	-0.563179
AYO81682.1	EBB05_04940	189	hypothetical protein	14	74.0741	87.146	0.676809	-0.563179
AYO82289.1	EBB05_08490	813	phosphoadenylyl-sulfate reductase	60	73.8007	86.8244	0.674312	-0.568512
AYO86569.1	EBB05_29935	462	MucR family transcriptional regulator	34	73.5931	86.5801	0.672414	-0.572577
AYO82827.1	EBB05_11520	231	hypothetical protein	17	73.5931	86.5801	0.672414	-0.572577
AYO85245.1	EBB05_25495	885	FAA hydrolase family protein	65	73.4463	86.4074	0.671074	-0.575457
AYO81392.1	EBB05_03225	2847	bifunctional transaldolase/phosoglucose isomerase	209	73.4106	86.3654	0.670747	-0.576159
AYO85878.1	EBB05_03535	300	PilZ domain-containing protein	22	73.3333	86.2745	0.670041	-0.577678
AYO86669.1	EBB05_30105	1407	transposase	103	73.2054	86.124	0.668872	-0.580197
AYO81362.1	EBB05_03070	1833	aminopeptidase P family protein	134	73.1042	86.0049	0.667948	-0.582193
AYO82313.1	EBB05_08625	342	hypothetical protein	25	73.0994	85.9993	0.667904	-0.582287
AYO82140.1	EBB05_07655	507	hypothetical protein	37	72.9783	85.8568	0.666797	-0.58468
AYO82924.1	EBB05_12050	1632	formylmethanofuran dehydrogenase subunit A	119	72.9167	85.7843	0.666234	-0.585899
AYO82838.1	EBB05_11590	261	DUF4926 domain-containing protein	19	72.7969	85.6435	0.66514	-0.58827
AYO85872.1	EBB05_03360	2061	DNA topoisomerase IV subunit B	150	72.7802	85.6238	0.664987	-0.588601
AYO82361.1	EBB05_08885	1017	nitronate monooxygenase	74	72.763	85.6036	0.66483	-0.588942
AYO85689.1	EBB05_27970	483	hypothetical protein	35	72.4638	85.2515	0.662096	-0.594887
AYO84901.1	EBB05_23510	249	type II toxin-antitoxin system prevent-host-death family antitoxin	18	72.2892	85.0461	0.660501	-0.598368
AYO83366.1	EBB05_14570	153	DUF3096 domain-containing protein	11	71.8954	84.5829	0.656903	-0.606247
AYO82291.1	EBB05_08500	1407	sulfate adenylyltransferase subunit CysN	101	71.7839	84.4517	0.655885	-0.608486
AYO81165.1	EBB05_01950	279	hypothetical protein	20	71.6846	84.3348	0.654977	-0.610484
AYO82705.1	EBB05_10820	1050	Holliday junction branch migration DNA helicase RuvB	75	71.4286	84.0336	0.652638	-0.615646
AYO84146.1	EBB05_19010	378	PH domain-containing protein	27	71.4286	84.0336	0.652638	-0.615646
AYO86539.1	EBB05_29745	393	cation transporter	28	71.2468	83.8198	0.650977	-0.619322
AYO82060.1	EBB05_07180	1011	1-aminocyclopropane-1-carboxylate deaminase	72	71.2166	83.7843	0.650701	-0.619933
AYO85804.1	EBB05_28630	492	hypothetical protein	35	71.1382	83.692	0.649985	-0.621523
AYO82545.1	EBB05_09925	1944	outer membrane protein assembly factor	138	70.9877	83.5149	0.648609	-0.624579
AYO85613.1	EBB05_27545	606	sulfite oxidase-like oxidoreductase	43	70.9571	83.4789	0.64833	-0.6252
AYO83963.1	EBB05_17975	579	Uma2 family endonuclease	41	70.8117	83.3079	0.647002	-0.628159
AYO81648.1	EBB05_04750	1674	ribonuclease J	118	70.4898	82.9292	0.64406	-0.634732
AYO83738.1	EBB05_16690	1635	MFS transporter	115	70.3364	82.7487	0.642658	-0.637876
AYO84184.1	EBB05_19240	684	type 1 glutamine amidotransferase domain-containing protein	48	70.1754	82.5593	0.641188	-0.641181
AYO82527.1	EBB05_09825	399	hypothetical protein	28	70.1754	82.5593	0.641188	-0.641181
AYO83470.1	EBB05_15155	984	class II fructose-bisphosphatase	69	70.122	82.4964	0.640699	-0.642281
AYO82475.1	EBB05_09525	414	50S ribosomal protein L16	29	70.0483	82.4098	0.640026	-0.643797
AYO81987.1	EBB05_06770	414	hemin receptor	29	70.0483	82.4098	0.640026	-0.643797
AYO83467.1	EBB05_15130	1221	CoA transferase	85	69.6151	81.9001	0.636068	-0.652748
AYO82488.1	EBB05_09595	1122	DNA polymerase III subunit beta	78	69.5187	81.7867	0.635187	-0.654746
AYO85757.1	EBB05_28370	1497	SulP family inorganic anion transporter	104	69.4723	81.7321	0.634763	-0.65571
AYO84503.1	EBB05_21090	504	DUF3429 domain-containing protein	35	69.4444	81.6993	0.634509	-0.656288
AYO85002.1	EBB05_24110	216	DUF3126 family protein	15	69.4444	81.6993	0.634509	-0.656288
AYO83353.1	EBB05_14505	1398	NAD(P)(+) transhydrogenase (Re/Si-specific) subunit beta	97	69.3848	81.6292	0.633964	-0.657527
AYO86333.1	EBB05_27070	765	histidine phosphatase family protein	53	69.281	81.5071	0.633016	-0.659687
AYO85818.1	EBB05_00615	969	hypothetical protein	67	69.1434	81.3452	0.631759	-0.662555
AYO83365.1	EBB05_14565	2691	pyruvate%2C phosphate dikinase	186	69.1193	81.3168	0.631538	-0.663059
AYO86005.1	EBB05_10025	1071	class III poly(R)-hydroxyalkanoic acid synthase subunit PhaC	74	69.0943	81.2874	0.63131	-0.663581
AYO84476.1	EBB05_20930	921	ABC transporter permease	63	68.4039	80.4752	0.625001	-0.678069
AYO86613.1	EBB05_29795	1287	efflux RND transporter periplasmic adaptor subunit	88	68.3761	80.4424	0.624747	-0.678656
AYO82759.1	EBB05_11125	1170	cysteine desulfurase	80	68.3761	80.4424	0.624747	-0.678656
AYO86662.1	EBB05_30375	2970	Tn3 family transposase	203	68.3502	80.412	0.62451	-0.679202
AYO84355.1	EBB05_20195	618	chromosome partitioning protein ParB	42	67.9612	79.9543	0.620956	-0.687437
AYO85266.1	EBB05_25620	930	AEC family transporter	63	67.7419	79.6964	0.618953	-0.692098
AYO86523.1	EBB05_29625	621	recombinase family protein	42	67.6329	79.5681	0.617956	-0.694423
AYO85625.1	EBB05_27620	666	HAD family hydrolase	45	67.5676	79.4913	0.61736	-0.695816
AYO82098.1	EBB05_07410	237	hypothetical protein	16	67.5105	79.4242	0.616839	-0.697034
AYO81911.1	EBB05_06275	978	quinone oxidoreductase	66	67.4847	79.3937	0.616602	-0.697588
AYO86080.1	EBB05_14785	1830	dihydroxy-acid dehydratase	123	67.2131	79.0743	0.614121	-0.703405
AYO85682.1	EBB05_27925	492	hypothetical protein	33	67.0732	78.9096	0.612843	-0.706412
AYO84134.1	EBB05_18940	1314	MFS transporter	88	66.9711	78.7895	0.61191	-0.708609
AYO80886.1	EBB05_00270	987	branched-chain amino acid ABC transporter permease	66	66.8693	78.6698	0.61098	-0.710803
AYO83323.1	EBB05_14340	1092	catalase	73	66.8498	78.6468	0.610802	-0.711224
AYO85309.1	EBB05_25855	1272	ATP-dependent Clp protease ATP-binding subunit ClpX	85	66.8239	78.6164	0.610565	-0.711783
AYO83349.1	EBB05_14480	1278	oxalate/formate MFS antiporter	85	66.5102	78.2473	0.607699	-0.718572
AYO81158.1	EBB05_01905	1158	efflux RND transporter periplasmic adaptor subunit	77	66.494	78.2282	0.60755	-0.718924
AYO85603.1	EBB05_27495	1053	LacI family DNA-binding transcriptional regulator	70	66.4767	78.2079	0.607393	-0.719298
AYO83497.1	EBB05_15310	1056	heat-inducible transcriptional repressor HrcA	70	66.2879	77.9857	0.605667	-0.723402
AYO82914.1	EBB05_11995	1641	chaperonin GroEL	108	65.8135	77.4277	0.601333	-0.733763
AYO84996.1	EBB05_24075	777	enoyl-CoA hydratase	51	65.6371	77.2201	0.599721	-0.737637
AYO81435.1	EBB05_03465	1011	2-keto-3-deoxygluconate permease	66	65.2819	76.8022	0.596476	-0.745464
AYO82166.1	EBB05_07795	996	branched-chain amino acid ABC transporter permease	65	65.261	76.7777	0.596285	-0.745925
AYO82883.1	EBB05_11825	261	YARHG domain-containing protein	17	65.1341	76.6284	0.595125	-0.748734
AYO85384.1	EBB05_26270	906	alpha/beta hydrolase	59	65.1214	76.6134	0.59501	-0.749015
AYO81226.1	EBB05_02300	615	TetR/AcrR family transcriptional regulator	40	65.0407	76.5184	0.594272	-0.750806
AYO81275.1	EBB05_02560	201	hypothetical protein	13	64.6766	76.0901	0.590945	-0.758903
AYO84360.1	EBB05_20220	495	PAS domain-containing protein	32	64.6465	76.0547	0.59067	-0.759576
AYO85055.1	EBB05_24435	294	RNA-binding S4 domain-containing protein	19	64.6259	76.0304	0.590482	-0.760036
AYO83458.1	EBB05_15085	681	GntR family transcriptional regulator	44	64.6109	76.0128	0.590345	-0.760371
AYO86615.1	EBB05_29860	1302	sodium:proton exchanger	84	64.5161	75.9013	0.589479	-0.762487
AYO85926.1	EBB05_05750	186	hypothetical protein	12	64.5161	75.9013	0.589479	-0.762487
AYO81698.1	EBB05_05045	357	6-carboxytetrahydropterin synthase QueD	23	64.4258	75.795	0.588653	-0.764509
AYO82131.1	EBB05_07610	264	hypothetical protein	17	64.3939	75.7576	0.588363	-0.765222
AYO81381.1	EBB05_03170	981	ornithine carbamoyltransferase	63	64.2202	75.5532	0.586775	-0.769121
AYO85058.1	EBB05_24455	1032	glycosyltransferase	66	63.9535	75.2394	0.584338	-0.775124
AYO84967.1	EBB05_23890	1689	B12-binding domain-containing radical SAM protein	108	63.9432	75.2272	0.584244	-0.775357
AYO84012.1	EBB05_18255	423	cytochrome c-type biogenesis protein CcmH	27	63.8298	75.0939	0.583208	-0.777917
AYO86308.1	EBB05_25505	1758	class I poly(R)-hydroxyalkanoic acid synthase	112	63.7088	74.9515	0.582102	-0.780656
AYO85836.1	EBB05_01435	471	acetyl-CoA carboxylase biotin carboxyl carrier protein	30	63.6943	74.9344	0.58197	-0.780984
AYO81280.1	EBB05_02590	267	prevent-host-death protein	17	63.6704	74.9064	0.581752	-0.781524
AYO82369.1	EBB05_08935	660	cytochrome C	42	63.6364	74.8663	0.581441	-0.782296
AYO85270.1	EBB05_25640	330	DUF1640 domain-containing protein	21	63.6364	74.8663	0.581441	-0.782296
AYO82507.1	EBB05_09700	723	amino acid ABC transporter permease	46	63.6238	74.8515	0.581326	-0.782581
AYO86621.1	EBB05_30095	582	recombinase family protein	37	63.5739	74.7928	0.58087	-0.783713
AYO85816.1	EBB05_00490	630	DUF2939 domain-containing protein	40	63.4921	74.6965	0.580122	-0.785571
AYO83338.1	EBB05_14420	378	4a-hydroxytetrahydrobiopterin dehydratase	24	63.4921	74.6965	0.580122	-0.785571
AYO83340.1	EBB05_14430	3066	efflux RND transporter permease subunit	194	63.2746	74.4407	0.578136	-0.79052
AYO82895.1	EBB05_11890	633	helix-turn-helix transcriptional regulator	40	63.1912	74.3425	0.577373	-0.792425
AYO83762.1	EBB05_16830	2064	cell envelope biogenesis protein OmpA	130	62.9845	74.0994	0.575485	-0.797151
AYO83249.1	EBB05_13915	954	MipA/OmpV family protein	60	62.8931	73.9919	0.574649	-0.799246
AYO86054.1	EBB05_13380	795	murein transglycosylase	50	62.8931	73.9919	0.574649	-0.799246
AYO85502.1	EBB05_26905	1368	glutamate--cysteine ligase	86	62.8655	73.9594	0.574397	-0.799879
AYO86089.1	EBB05_15395	1209	polyhydroxyalkanoate depolymerase	76	62.8619	73.9551	0.574364	-0.799962
AYO86079.1	EBB05_14710	303	SelT/SelW/SelH family protein	19	62.7063	73.7721	0.572943	-0.803538
AYO81298.1	EBB05_02685	288	DUF5076 domain-containing protein	18	62.5	73.5294	0.571058	-0.808291
AYO82861.1	EBB05_11710	1440	circularly permuted type 2 ATP-grasp protein	90	62.5	73.5294	0.571058	-0.808291
EBB05_29570	EBB05_29570	818	helix-turn-helix domain-containing protein	51	62.3472	73.3496	0.569662	-0.811823
AYO85249.1	EBB05_25525	354	hypothetical protein	22	62.1469	73.114	0.567832	-0.816465
AYO82953.1	EBB05_12210	2589	RNA degradosome polyphosphate kinase	160	61.7999	72.7058	0.564661	-0.824542
AYO81705.1	EBB05_05080	891	LysR family transcriptional regulator	55	61.7284	72.6216	0.564008	-0.826213
AYO85092.1	EBB05_24655	942	D-2-hydroxyacid dehydrogenase	58	61.5711	72.4366	0.562571	-0.829893
AYO85560.1	EBB05_27255	2079	S9 family peptidase	128	61.5681	72.433	0.562543	-0.829965
AYO84949.1	EBB05_23795	1644	radical SAM protein	101	61.4355	72.2771	0.561332	-0.833074
AYO85442.1	EBB05_26590	261	hypothetical protein	16	61.3027	72.1208	0.560118	-0.836197
AYO80868.1	EBB05_00170	867	UTP--glucose-1-phosphate uridylyltransferase	53	61.1303	71.918	0.558543	-0.840259
AYO82871.1	EBB05_11760	1260	adenylate/guanylate cyclase domain-containing protein	77	61.1111	71.8954	0.558368	-0.840713
AYO86558.1	EBB05_29870	393	cation transporter	24	61.0687	71.8455	0.55798	-0.841714
AYO82501.1	EBB05_09665	918	branched-chain amino acid ABC transporter permease LivH	56	61.0022	71.7673	0.557372	-0.843287
AYO86019.1	EBB05_11080	936	ABC transporter ATP-binding protein	57	60.8974	71.644	0.556415	-0.845766
AYO86033.1	EBB05_11835	1677	long-chain fatty acid--CoA ligase	102	60.8229	71.5564	0.555734	-0.847533
AYO83350.1	EBB05_14485	693	GntR family transcriptional regulator	42	60.6061	71.3012	0.553753	-0.852685
AYO83527.1	EBB05_15470	297	hypothetical protein	18	60.6061	71.3012	0.553753	-0.852685
AYO84708.1	EBB05_22360	198	hypothetical protein	12	60.6061	71.3012	0.553753	-0.852685
AYO85966.1	EBB05_08055	1176	alkanesulfonate monooxygenase%2C FMNH(2)-dependent	71	60.3741	71.0284	0.551634	-0.858216
AYO85996.1	EBB05_09710	729	amino acid ABC transporter ATP-binding protein	44	60.3567	71.0078	0.551474	-0.858635
AYO86204.1	EBB05_21230	963	cation transporter	58	60.2285	70.857	0.550303	-0.861702
AYO86556.1	EBB05_29850	1536	phospholipase	92	59.8958	70.4657	0.547264	-0.869692
AYO86286.1	EBB05_24395	501	protein-export chaperone SecB	30	59.8802	70.4473	0.547121	-0.870067
AYO82940.1	EBB05_12135	1806	PQQ-dependent dehydrogenase%2C methanol/ethanol family	108	59.8007	70.3537	0.546394	-0.871986
AYO81949.1	EBB05_06540	1071	malate/lactate/ureidoglycolate dehydrogenase	64	59.7572	70.3026	0.545997	-0.873034
AYO81151.1	EBB05_01870	369	LapA family protein	22	59.6206	70.1419	0.544749	-0.876337
AYO82938.1	EBB05_12125	873	quinoprotein dehydrogenase-associated putative ABC transporter substrate-binding protein	52	59.5647	70.0761	0.544238	-0.877689
AYO85795.1	EBB05_28580	438	DUF3429 domain-containing protein	26	59.3607	69.8362	0.542375	-0.882638
AYO85855.1	EBB05_02255	219	hypothetical protein	13	59.3607	69.8362	0.542375	-0.882638
AYO83500.1	EBB05_15325	1365	MFS transporter	81	59.3407	69.8125	0.542191	-0.883126
AYO82211.1	EBB05_08050	270	hypothetical protein	16	59.2593	69.7168	0.541447	-0.885107
AYO82718.1	EBB05_10890	912	peptidylprolyl isomerase	54	59.2105	69.6594	0.541002	-0.886294
AYO81408.1	EBB05_03310	864	universal stress protein	51	59.0278	69.4444	0.539332	-0.890753
AYO85446.1	EBB05_26610	798	heme ABC transporter permease	47	58.8972	69.2909	0.53814	-0.893947
AYO85637.1	EBB05_27680	816	septum site-determining protein MinD	48	58.8235	69.2042	0.537466	-0.895754
AYO81448.1	EBB05_03555	306	hypothetical protein	18	58.8235	69.2042	0.537466	-0.895754
AYO82329.1	EBB05_08720	936	formate dehydrogenase subunit beta	55	58.7607	69.1302	0.536892	-0.897296
AYO82165.1	EBB05_07790	903	branched-chain amino acid ABC transporter permease	53	58.6932	69.0509	0.536276	-0.898953
AYO86331.1	EBB05_27015	699	ribonuclease activity regulator RraA	41	58.6552	69.0061	0.535928	-0.899888
AYO82393.1	EBB05_09070	2046	AI-2E family transporter	120	58.651	69.0012	0.53589	-0.899991
AYO84588.1	EBB05_21595	546	hypothetical protein	32	58.6081	68.9507	0.535497	-0.901048
AYO81824.1	EBB05_05795	222	hypothetical protein	13	58.5586	68.8924	0.535045	-0.902267
AYO82635.1	EBB05_10445	906	LysR family transcriptional regulator	53	58.4989	68.8222	0.5345	-0.903738
AYO85551.1	EBB05_27205	1488	replicative DNA helicase	87	58.4677	68.7856	0.534215	-0.904506
AYO84527.1	EBB05_21255	1389	MdtA/MuxA family multidrug efflux RND transporter periplasmic adaptor subunit	81	58.3153	68.6063	0.532823	-0.908272
AYO86296.1	EBB05_24880	1167	phosphoserine transaminase	68	58.2691	68.5518	0.5324	-0.909417
AYO85196.1	EBB05_25215	309	acyl carrier protein	18	58.2524	68.5323	0.532248	-0.909829
AYO81697.1	EBB05_05040	189	hypothetical protein	11	58.2011	68.4718	0.531779	-0.911102
AYO81314.1	EBB05_02800	1050	dTDP-glucose 4%2C6-dehydratase	61	58.0952	68.3473	0.530812	-0.913727
AYO84495.1	EBB05_21040	207	hypothetical protein	12	57.971	68.2012	0.529677	-0.916816
AYO85295.1	EBB05_25770	1227	glycerophosphodiester phosphodiesterase	71	57.8647	68.0761	0.528706	-0.919464
AYO84903.1	EBB05_23525	1353	ribosome biogenesis GTPase Der	78	57.6497	67.8231	0.526741	-0.924835
AYO84597.1	EBB05_21665	399	type II toxin-antitoxin system RelE/ParE family toxin	23	57.6441	67.8166	0.52669	-0.924974
AYO83874.1	EBB05_17430	885	glycoside hydrolase family 16 protein	51	57.6271	67.7966	0.526535	-0.925399
AYO82843.1	EBB05_11615	1458	F0F1 ATP synthase subunit beta	84	57.6132	67.7802	0.526407	-0.925749
AYO82146.1	EBB05_07685	243	hypothetical protein	14	57.6132	67.7802	0.526407	-0.925749
AYO80906.1	EBB05_00395	417	MarR family transcriptional regulator	24	57.554	67.7105	0.525866	-0.927232
AYO85681.1	EBB05_27915	696	flagellar motor protein MotA	40	57.4713	67.6133	0.525111	-0.929307
AYO85585.1	EBB05_27400	1827	phosphogluconate dehydratase	105	57.4713	67.6133	0.525111	-0.929307
AYO82923.1	EBB05_12045	1080	formyltransferase	62	57.4074	67.5381	0.524527	-0.93091
AYO83746.1	EBB05_16740	1743	oxalyl-CoA decarboxylase	100	57.3723	67.4969	0.524207	-0.931792
AYO85272.1	EBB05_25650	558	DUF4337 domain-containing protein	32	57.3477	67.4678	0.523981	-0.932412
AYO85619.1	EBB05_27580	681	thiaminase II	39	57.2687	67.375	0.52326	-0.9344
AYO85156.1	EBB05_24995	648	HdeD family acid-resistance protein	37	57.0988	67.175	0.521707	-0.938688
AYO85859.1	EBB05_02580	2664	hopanoid biosynthesis-associated RND transporter HpnN	152	57.0571	67.1259	0.521326	-0.939742
AYO85764.1	EBB05_28405	300	hypothetical protein	17	56.6667	66.6667	0.517759	-0.949647
AYO83462.1	EBB05_15105	690	TRAP transporter small permease	39	56.5217	66.4962	0.516435	-0.953341
AYO80864.1	EBB05_00150	1434	glutamate synthase subunit beta	81	56.4854	66.4534	0.516103	-0.95427
AYO81105.1	EBB05_01590	762	ComF family protein	43	56.4304	66.3888	0.515601	-0.955674
AYO81372.1	EBB05_03125	603	diguanylate cyclase	34	56.3847	66.335	0.515183	-0.956842
AYO82420.1	EBB05_09215	1191	cystathionine beta-lyase	67	56.2552	66.1826	0.514	-0.96016
AYO83250.1	EBB05_13925	660	DNA-binding response regulator	37	56.0606	65.9537	0.512222	-0.96516
AYO84363.1	EBB05_20235	339	hypothetical protein	19	56.0472	65.9379	0.512099	-0.965505
AYO84809.1	EBB05_23010	2145	sodium-translocating pyrophosphatase	120	55.9441	65.8165	0.511157	-0.968162
AYO80995.1	EBB05_00925	984	GDP-mannose 4%2C6-dehydratase	55	55.8943	65.758	0.510702	-0.969446
AYO81725.1	EBB05_05200	645	hypothetical protein	36	55.814	65.6635	0.509968	-0.971521
AYO84088.1	EBB05_18675	717	PhoH family protein	40	55.788	65.6329	0.509731	-0.972192
AYO81111.1	EBB05_01625	1560	2-isopropylmalate synthase	87	55.7692	65.6109	0.509559	-0.972678
AYO84594.1	EBB05_21645	450	Crp/Fnr family transcriptional regulator	25	55.5556	65.3595	0.507607	-0.978216
AYO83856.1	EBB05_17335	288	thiamine-binding protein	16	55.5556	65.3595	0.507607	-0.978216
AYO81119.1	EBB05_01670	252	hypothetical protein	14	55.5556	65.3595	0.507607	-0.978216
AYO84339.1	EBB05_20105	867	NAD(P)-dependent oxidoreductase	48	55.3633	65.1333	0.505851	-0.983217
AYO81157.1	EBB05_01900	3198	multidrug efflux RND transporter permease subunit	176	55.0344	64.7463	0.502845	-0.991814
AYO85972.1	EBB05_08390	564	isochorismatase family protein	31	54.9645	64.6642	0.502207	-0.993646
AYO81968.1	EBB05_06665	273	BrnT family toxin	15	54.9451	64.6412	0.502029	-0.994158
AYO81745.1	EBB05_05310	402	type II toxin-antitoxin system VapC family toxin	22	54.7264	64.384	0.500031	-0.999911
AYO82848.1	EBB05_11640	585	DUF1285 domain-containing protein	32	54.7009	64.3539	0.499798	-1.00058
AYO85801.1	EBB05_28615	183	hypothetical protein	10	54.6448	64.288	0.499286	-1.00206
AYO83832.1	EBB05_17205	531	N-acetyltransferase family protein	29	54.6139	64.2517	0.499003	-1.00288
AYO81515.1	EBB05_03940	477	photosynthetic complex assembly protein	26	54.5073	64.1263	0.49803	-1.0057
AYO84177.1	EBB05_19190	681	Crp/Fnr family transcriptional regulator	37	54.3319	63.9198	0.496426	-1.01035
AYO85258.1	EBB05_25580	1383	malate permease	75	54.2299	63.7999	0.495495	-1.01306
AYO82969.1	EBB05_12290	1479	Asp-tRNA(Asn)/Glu-tRNA(Gln) amidotransferase subunit GatA	80	54.0906	63.636	0.494222	-1.01677
AYO85742.1	EBB05_28285	1038	anthranilate phosphoribosyltransferase	56	53.9499	63.4705	0.492936	-1.02053
AYO81488.1	EBB05_03785	297	DUF3572 family protein	16	53.8721	63.3789	0.492225	-1.02261
AYO85441.1	EBB05_26585	390	type II toxin-antitoxin system VapC family toxin	21	53.8462	63.3484	0.491988	-1.0233
AYO83330.1	EBB05_14375	1359	SPOR domain-containing protein	73	53.716	63.1953	0.490799	-1.0268
AYO82241.1	EBB05_08225	2166	methylmalonyl-CoA mutase	116	53.5549	63.0058	0.489328	-1.03113
AYO84120.1	EBB05_18850	579	cyclase dehydrase	31	53.5406	62.9889	0.489196	-1.03151
AYO82000.1	EBB05_06840	1122	DegT/DnrJ/EryC1/StrS family aminotransferase	60	53.4759	62.9129	0.488606	-1.03326
AYO83237.1	EBB05_13840	300	hypothetical protein	16	53.3333	62.7451	0.487303	-1.03711
AYO86122.1	EBB05_17510	525	DUF2497 domain-containing protein	28	53.3333	62.7451	0.487303	-1.03711
AYO84934.1	EBB05_23700	882	phosphonate ABC transporter%2C permease protein PhnE	47	53.288	62.6917	0.486888	-1.03834
AYO82723.1	EBB05_10925	807	enoyl-CoA hydratase	43	53.2838	62.6868	0.48685	-1.03845
AYO84246.1	EBB05_19595	582	SCO family protein	31	53.2646	62.6642	0.486675	-1.03897
AYO82811.1	EBB05_11425	1134	HlyC/CorC family transporter	60	52.9101	62.2471	0.483435	-1.04861
AYO82094.1	EBB05_07385	1365	sigma-54-dependent Fis family transcriptional regulator	72	52.7473	62.0556	0.481948	-1.05305
AYO84678.1	EBB05_22155	228	hypothetical protein	12	52.6316	61.9195	0.480891	-1.05622
AYO86273.1	EBB05_24060	1143	acyl-CoA dehydrogenase	60	52.4934	61.757	0.479629	-1.06001
AYO83932.1	EBB05_17800	1089	phytanoyl-CoA dioxygenase	57	52.3416	61.5784	0.478241	-1.06419
AYO82887.1	EBB05_11850	1512	leucyl aminopeptidase	79	52.2487	61.469	0.477392	-1.06675
AYO82907.1	EBB05_11960	957	alpha/beta hydrolase	50	52.2466	61.4666	0.477373	-1.06681
AYO85645.1	EBB05_27720	498	hypothetical protein	26	52.2088	61.4222	0.477028	-1.06785
AYO84793.1	EBB05_22920	633	cell filamentation protein Fic	33	52.1327	61.3326	0.476333	-1.06996
AYO82754.1	EBB05_11100	384	SUF system Fe-S cluster assembly protein	20	52.0833	61.2745	0.475882	-1.07133
AYO81161.1	EBB05_01925	903	MBL fold metallo-hydrolase	47	52.0487	61.2338	0.475565	-1.07228
AYO81909.1	EBB05_06265	231	hypothetical protein	12	51.9481	61.1154	0.474646	-1.07508
AYO83445.1	EBB05_15020	1194	fumarylacetoacetate hydrolase	62	51.9263	61.0898	0.474447	-1.07568
AYO80932.1	EBB05_00555	597	N-acetyltransferase	31	51.9263	61.0898	0.474447	-1.07568
AYO83360.1	EBB05_14540	1872	M3 family oligoendopeptidase	97	51.8162	60.9603	0.473441	-1.07874
AYO83731.1	EBB05_16655	1023	phosphate/phosphite/phosphonate ABC transporter substrate-binding protein	53	51.8084	60.9511	0.47337	-1.07896
AYO84502.1	EBB05_21085	1371	transcription termination factor Rho	71	51.787	60.9259	0.473174	-1.07956
AYO85386.1	EBB05_26280	1431	mannose-1-phosphate guanylyltransferase/mannose-6-phosphate isomerase	74	51.7121	60.8378	0.47249	-1.08165
AYO82862.1	EBB05_11715	948	alpha-E domain-containing protein	49	51.6878	60.8091	0.472267	-1.08232
AYO81310.1	EBB05_02770	1548	DEAD/DEAH box helicase	80	51.6796	60.7995	0.472193	-1.08255
AYO83343.1	EBB05_14450	774	hypothetical protein	40	51.6796	60.7995	0.472193	-1.08255
AYO82853.1	EBB05_11665	387	hypothetical protein	20	51.6796	60.7995	0.472193	-1.08255
AYO83522.1	EBB05_15445	1242	ABC transporter substrate-binding protein	64	51.5298	60.6233	0.470824	-1.08674
AYO82878.1	EBB05_11795	3474	carbamoyl-phosphate synthase large subunit	179	51.5256	60.6184	0.470786	-1.08686
AYO82362.1	EBB05_08890	738	enoyl-CoA hydratase	38	51.4905	60.5771	0.470465	-1.08784
AYO83756.1	EBB05_16790	408	flagellar export protein FliJ	21	51.4706	60.5536	0.470283	-1.0884
AYO85099.1	EBB05_24690	972	CoA ester lyase	50	51.4403	60.518	0.470006	-1.08925
AYO85181.1	EBB05_25130	741	CoA transferase subunit A	38	51.2821	60.3318	0.46856	-1.09369
AYO84834.1	EBB05_23140	312	cupin domain-containing protein	16	51.2821	60.3318	0.46856	-1.09369
AYO84482.1	EBB05_20975	1386	sensor histidine kinase	71	51.2266	60.2665	0.468053	-1.09526
AYO85841.1	EBB05_01600	1233	cell division protein ZapE	63	51.0949	60.1116	0.46685	-1.09897
AYO84525.1	EBB05_21225	1527	glucose-6-phosphate dehydrogenase	78	51.0806	60.0948	0.466719	-1.09937
AYO83828.1	EBB05_17185	744	trehalose-phosphatase	38	51.0753	60.0886	0.466671	-1.09952
AYO81473.1	EBB05_03695	216	hypothetical protein	11	50.9259	59.9129	0.465306	-1.10375
AYO85759.1	EBB05_28380	531	ATP-dependent protease subunit HslV	27	50.8475	59.8205	0.464589	-1.10597
AYO83003.1	EBB05_12465	906	aldo/keto reductase	46	50.7726	59.7325	0.463906	-1.1081
AYO82859.1	EBB05_11700	828	type I methionyl aminopeptidase	42	50.7246	59.676	0.463467	-1.10946
AYO85748.1	EBB05_28315	1284	sorbosone dehydrogenase	65	50.6231	59.5565	0.462539	-1.11235
AYO84015.1	EBB05_18270	1488	c-type cytochrome biogenesis protein CcmI	75	50.4032	59.2979	0.460531	-1.11863
AYO83882.1	EBB05_17480	576	NUDIX hydrolase	29	50.3472	59.232	0.460019	-1.12024
AYO84815.1	EBB05_23040	498	outer membrane protein assembly factor BamE	25	50.2008	59.0598	0.458681	-1.12444
AYO82808.1	EBB05_11410	1338	tRNA (N6-isopentenyl adenosine(37)-C2)-methylthiotransferase MiaB	67	50.0747	58.9115	0.457529	-1.12806
AYO82819.1	EBB05_11480	660	MgtC/SapB family protein	33	50	58.8235	0.456846	-1.13022
AYO82083.1	EBB05_07330	561	diguanylate cyclase	28	49.9109	58.7187	0.456032	-1.13279
AYO80979.1	EBB05_00840	1203	phosphoglycerate kinase	60	49.8753	58.6768	0.455707	-1.13382
AYO84573.1	EBB05_21500	261	hypothetical protein	13	49.8084	58.5982	0.455096	-1.13576
AYO83728.1	EBB05_16635	261	hypothetical protein	13	49.8084	58.5982	0.455096	-1.13576
AYO82844.1	EBB05_11620	402	F0F1 ATP synthase subunit epsilon	20	49.7512	58.5309	0.454573	-1.13741
AYO85979.1	EBB05_08685	1026	sulfate/molybdate ABC transporter ATP-binding protein	51	49.7076	58.4795	0.454175	-1.13868
AYO86262.1	EBB05_23590	1329	glycosyltransferase	66	49.6614	58.4252	0.453753	-1.14002
AYO83712.1	EBB05_16510	282	PilZ domain-containing protein	14	49.6454	58.4063	0.453606	-1.14049
AYO86115.1	EBB05_16845	1209	MFS transporter	60	49.6278	58.3856	0.453445	-1.141
AYO83483.1	EBB05_15225	1572	DUF3390 domain-containing protein	78	49.6183	58.3745	0.453359	-1.14127
AYO84214.1	EBB05_19410	1131	hypothetical protein	56	49.5137	58.2514	0.452403	-1.14432
AYO86544.1	EBB05_29780	687	transporter	34	49.4905	58.2242	0.452191	-1.14499
AYO82333.1	EBB05_08740	486	SRPBCC family protein	24	49.3827	58.0973	0.451206	-1.14814
AYO82314.1	EBB05_08630	852	DUF1206 domain-containing protein	42	49.2958	57.995	0.450412	-1.15068
AYO82906.1	EBB05_11955	345	hypothetical protein	17	49.2754	57.971	0.450225	-1.15128
AYO86352.1	EBB05_28085	447	hypothetical protein	22	49.217	57.9024	0.449692	-1.15299
AYO84347.1	EBB05_20145	795	thymidylate synthase	39	49.0566	57.7137	0.448227	-1.1577
AYO82004.1	EBB05_06860	1428	methylenetetrahydrofolate--tRNA-(uracil(54)-C(5))-methyltransferase (FADH(2)-oxidizing) TrmFO	70	49.0196	57.6701	0.447889	-1.15879
AYO85581.1	EBB05_27370	633	2OG-Fe(II) oxygenase	31	48.9731	57.6155	0.447464	-1.16016
AYO84806.1	EBB05_22995	594	transcription antitermination factor NusB	29	48.8215	57.4371	0.446079	-1.16463
AYO85486.1	EBB05_26825	780	MetQ/NlpA family ABC transporter substrate-binding protein	38	48.7179	57.3152	0.445132	-1.16769
AYO86323.1	EBB05_26485	267	DUF4258 domain-containing protein	13	48.6891	57.2813	0.444869	-1.16855
AYO83718.1	EBB05_16575	411	DUF2147 domain-containing protein	20	48.6618	57.2492	0.444619	-1.16936
AYO85438.1	EBB05_26570	1173	sugar transporter	57	48.5934	57.1686	0.443994	-1.17139
AYO81703.1	EBB05_05070	597	rhodanese	29	48.5762	57.1485	0.443837	-1.1719
AYO83308.1	EBB05_14260	309	DUF3253 domain-containing protein	15	48.5437	57.1102	0.44354	-1.17286
AYO81109.1	EBB05_01615	783	bifunctional demethylmenaquinone methyltransferase/2-methoxy-6-polyprenyl-1%2C4-benzoquinol methylase UbiE	38	48.5313	57.0956	0.443427	-1.17323
AYO81470.1	EBB05_03680	474	SsrA-binding protein SmpB	23	48.5232	57.0861	0.443353	-1.17347
AYO85914.1	EBB05_05015	1032	tRNA dihydrouridine(20/20a) synthase DusA	50	48.4496	56.9995	0.442681	-1.17566
AYO84211.1	EBB05_19395	186	hypothetical protein	9	48.3871	56.926	0.442109	-1.17752
AYO82730.1	EBB05_10965	1800	ATP-binding cassette domain-containing protein	87	48.3333	56.8627	0.441618	-1.17913
AYO82428.1	EBB05_09265	456	type II toxin-antitoxin system RatA family toxin	22	48.2456	56.7595	0.440817	-1.18175
AYO82869.1	EBB05_11750	1224	glycine oxidase ThiO	59	48.2026	56.709	0.440424	-1.18304
AYO81816.1	EBB05_05745	1038	ketoacyl-ACP synthase III	50	48.1696	56.6701	0.440122	-1.18403
AYO82539.1	EBB05_09895	1497	D-alanyl-D-alanine carboxypeptidase	72	48.0962	56.5838	0.439451	-1.18622
AYO80971.1	EBB05_00785	312	iron transporter	15	48.0769	56.5611	0.439275	-1.1868
AYO81916.1	EBB05_06300	1353	30S ribosomal protein S12 methylthiotransferase RimO	65	48.0414	56.5193	0.438951	-1.18787
AYO86216.1	EBB05_21615	564	hypothetical protein	27	47.8723	56.3204	0.437406	-1.19295
AYO85027.1	EBB05_24260	879	SDR family oxidoreductase	42	47.7816	56.2136	0.436577	-1.19569
AYO81786.1	EBB05_05545	921	PhnA-like protein	44	47.7742	56.2049	0.436509	-1.19592
AYO82387.1	EBB05_09030	1194	YihY/virulence factor BrkB family protein	57	47.7387	56.1632	0.436185	-1.19699
AYO81741.1	EBB05_05290	2226	phosphoribosylformylglycinamidine synthase subunit PurL	106	47.619	56.0224	0.435092	-1.20061
AYO83997.1	EBB05_18155	1974	AI-2E family transporter	94	47.619	56.0224	0.435092	-1.20061
AYO83705.1	EBB05_16470	567	exopolysaccharide biosynthesis protein	27	47.619	56.0224	0.435092	-1.20061
AYO81100.1	EBB05_01555	252	hypothetical protein	12	47.619	56.0224	0.435092	-1.20061
AYO84675.1	EBB05_22125	1644	chaperonin GroEL	78	47.4453	55.8179	0.433504	-1.20588
AYO82899.1	EBB05_11915	2298	CbbBc protein	109	47.4326	55.803	0.433388	-1.20627
AYO85852.1	EBB05_02190	1545	acetolactate synthase large subunit	73	47.2492	55.5873	0.431712	-1.21186
AYO82297.1	EBB05_08540	339	hypothetical protein	16	47.1976	55.5266	0.431241	-1.21343
AYO82664.1	EBB05_10605	975	L-histidine N(alpha)-methyltransferase	46	47.1795	55.5053	0.431075	-1.21399
AYO81557.1	EBB05_04190	3753	methionine synthase	177	47.1623	55.485	0.430918	-1.21451
AYO82336.1	EBB05_08755	1062	SDR family oxidoreductase	50	47.081	55.3894	0.430175	-1.217
AYO86251.1	EBB05_22980	723	SDR family oxidoreductase	34	47.0263	55.325	0.429676	-1.21868
AYO82821.1	EBB05_11490	1383	MFS transporter	65	46.9993	55.2933	0.429429	-1.21951
AYO85793.1	EBB05_28570	1788	acyl-CoA dehydrogenase	84	46.9799	55.2704	0.429252	-1.2201
AYO85570.1	EBB05_27315	660	TetR/AcrR family transcriptional regulator	31	46.9697	55.2585	0.429159	-1.22042
AYO85866.1	EBB05_02880	426	arsenate reductase (glutaredoxin)	20	46.9484	55.2334	0.428964	-1.22107
AYO85766.1	EBB05_28415	1515	CHAD domain-containing protein	71	46.8647	55.1349	0.428199	-1.22365
AYO84236.1	EBB05_19535	363	membrane protein insertion efficiency factor YidD	17	46.832	55.0964	0.4279	-1.22465
AYO85650.1	EBB05_27745	129	TFIIS helical bundle-like domain containing protein	6	46.5116	54.7196	0.424973	-1.23456
AYO82762.1	EBB05_11140	1293	aminotransferase class I/II-fold pyridoxal phosphate-dependent enzyme	60	46.4037	54.5926	0.423987	-1.23791
AYO85718.1	EBB05_28145	411	XRE family transcriptional regulator	19	46.2287	54.3867	0.422388	-1.24336
AYO81213.1	EBB05_02220	654	nitrile hydratase subunit alpha	30	45.8716	53.9665	0.419125	-1.25455
AYO81482.1	EBB05_03750	306	peptidase	14	45.7516	53.8255	0.418029	-1.25832
AYO84020.1	EBB05_18295	678	DNA-binding response regulator	31	45.7227	53.7914	0.417765	-1.25924
AYO85595.1	EBB05_27455	1248	histidine kinase	57	45.6731	53.733	0.417312	-1.2608
AYO86562.1	EBB05_29895	219	hypothetical protein	10	45.6621	53.7201	0.417211	-1.26115
AYO85953.1	EBB05_07095	1227	GAF domain-containing protein	56	45.6398	53.6938	0.417007	-1.26186
AYO84916.1	EBB05_23605	636	LemA family protein	29	45.5975	53.6441	0.416621	-1.26319
AYO84607.1	EBB05_21725	417	hypothetical protein	19	45.5635	53.6042	0.416311	-1.26427
AYO86550.1	EBB05_29815	747	DNA-binding response regulator	34	45.5154	53.5475	0.415871	-1.26579
AYO81498.1	EBB05_03835	1473	hypothetical protein	67	45.4854	53.5122	0.415597	-1.26674
AYO81653.1	EBB05_04775	1299	lipoprotein-releasing ABC transporter permease subunit	59	45.4196	53.4348	0.414995	-1.26883
AYO83255.1	EBB05_13955	1212	deoxycytidylate deaminase	55	45.3795	53.3877	0.414629	-1.27011
AYO83516.1	EBB05_15415	573	cob(I)yrinic acid a%2Cc-diamide adenosyltransferase	26	45.3752	53.3826	0.41459	-1.27024
AYO85790.1	EBB05_28555	243	hypothetical protein	11	45.2675	53.2559	0.413606	-1.27367
AYO80861.1	EBB05_00135	843	formate dehydrogenase accessory sulfurtransferase FdhD	38	45.0771	53.0319	0.411866	-1.27975
AYO81354.1	EBB05_03020	201	hypothetical protein	9	44.7761	52.6778	0.409116	-1.28942
AYO82064.1	EBB05_07200	492	MucR family transcriptional regulator	22	44.7154	52.6064	0.408562	-1.29137
AYO81977.1	EBB05_06710	561	DNA-binding protein	25	44.5633	52.4274	0.407171	-1.29629
AYO81301.1	EBB05_02700	1440	dihydrolipoyl dehydrogenase	64	44.4444	52.2876	0.406086	-1.30014
AYO85915.1	EBB05_05135	765	ABC transporter ATP-binding protein	34	44.4444	52.2876	0.406086	-1.30014
AYO81519.1	EBB05_03960	1218	5-aminolevulinate synthase	54	44.335	52.1588	0.405085	-1.3037
AYO85607.1	EBB05_27515	1038	3-phosphoglycerate dehydrogenase	46	44.316	52.1365	0.404912	-1.30432
AYO83399.1	EBB05_14770	972	GDP-L-fucose synthase	43	44.2387	52.0455	0.404206	-1.30684
AYO82039.1	EBB05_07060	930	ornithine cyclodeaminase family protein	41	44.086	51.8659	0.402811	-1.31183
AYO83635.1	EBB05_16090	363	hypothetical protein	16	44.0771	51.8555	0.40273	-1.31212
AYO84399.1	EBB05_20455	615	hypothetical protein	27	43.9024	51.6499	0.401133	-1.31785
AYO84813.1	EBB05_23030	1914	PAS domain S-box protein	84	43.8871	51.6319	0.400994	-1.31835
AYO84671.1	EBB05_22105	570	hypothetical protein	25	43.8596	51.5996	0.400742	-1.31925
AYO86547.1	EBB05_29800	3264	CusA/CzcA family heavy metal efflux RND transporter	143	43.8113	51.5427	0.4003	-1.32085
AYO81669.1	EBB05_04865	687	biliverdin-producing heme oxygenase	30	43.6681	51.3743	0.398992	-1.32557
AYO86274.1	EBB05_24070	894	3-hydroxyisobutyrate dehydrogenase	39	43.6242	51.3225	0.398591	-1.32702
AYO81969.1	EBB05_06670	321	hypothetical protein	14	43.6137	51.3102	0.398495	-1.32737
AYO83400.1	EBB05_14775	1032	SGNH/GDSL hydrolase family protein	45	43.6047	51.2996	0.398412	-1.32767
AYO82909.1	EBB05_11970	714	ligase-associated DNA damage response endonuclease PdeM	31	43.4174	51.0793	0.396701	-1.33388
AYO85108.1	EBB05_24740	507	GNAT family N-acetyltransferase	22	43.3925	51.05	0.396474	-1.3347
AYO81265.1	EBB05_02505	7458	SDR family NAD(P)-dependent oxidoreductase	323	43.3092	50.952	0.395713	-1.33747
AYO85008.1	EBB05_24145	231	hypothetical protein	10	43.29	50.9295	0.395538	-1.33811
AYO81336.1	EBB05_02930	1086	phospho-N-acetylmuramoyl-pentapeptide-transferase	47	43.2781	50.9154	0.395429	-1.33851
AYO84795.1	EBB05_22930	1995	1-deoxy-D-xylulose-5-phosphate synthase	86	43.1078	50.715	0.393872	-1.3442
AYO84972.1	EBB05_23920	534	superoxide dismutase family protein	23	43.0712	50.672	0.393538	-1.34543
AYO82835.1	EBB05_11570	627	hypothetical protein	27	43.0622	50.6614	0.393456	-1.34573
AYO81711.1	EBB05_05110	627	XRE family transcriptional regulator	27	43.0622	50.6614	0.393456	-1.34573
AYO85509.1	EBB05_26950	1047	selenide%2C water dikinase SelD	45	42.9799	50.5646	0.392705	-1.34848
AYO82950.1	EBB05_12195	2328	NADP-dependent malic enzyme	100	42.9553	50.5357	0.39248	-1.34931
AYO85387.1	EBB05_26285	1143	glycosyltransferase family 4 protein	49	42.8696	50.4349	0.391697	-1.35219
AYO81078.1	EBB05_01430	1353	acetyl-CoA carboxylase biotin carboxylase subunit	58	42.8677	50.4326	0.391679	-1.35226
AYO84481.1	EBB05_20965	1587	ABC transporter substrate-binding protein	68	42.8481	50.4096	0.3915	-1.35291
AYO81797.1	EBB05_05605	2406	glycosyltransferase	103	42.8096	50.3643	0.391149	-1.35421
AYO84477.1	EBB05_20935	771	ABC transporter ATP-binding protein	33	42.8016	50.3548	0.391075	-1.35448
AYO80885.1	EBB05_00265	888	branched-chain amino acid ABC transporter permease	38	42.7928	50.3445	0.390995	-1.35478
AYO85127.1	EBB05_24840	912	DUF58 domain-containing protein	39	42.7632	50.3096	0.390724	-1.35578
EBB05_16100	EBB05_16100	1102	IS3 family transposase	47	42.6497	50.1762	0.389687	-1.35961
AYO81983.1	EBB05_06750	2556	glycogen/starch/alpha-glucan phosphorylase	109	42.6448	50.1703	0.389642	-1.35978
AYO86611.1	EBB05_29730	1197	efflux RND transporter periplasmic adaptor subunit	51	42.6065	50.1253	0.389293	-1.36107
AYO80931.1	EBB05_00550	1035	GTPase ObgE	44	42.5121	50.0142	0.38843	-1.36427
AYO82955.1	EBB05_12220	1131	AI-2E family transporter	48	42.4403	49.9298	0.387774	-1.36671
AYO80907.1	EBB05_00400	1296	MFS transporter	55	42.4383	49.9274	0.387755	-1.36678
AYO86125.1	EBB05_17570	1980	1-deoxy-D-xylulose-5-phosphate synthase	84	42.4242	49.9109	0.387627	-1.36726
AYO86081.1	EBB05_14960	1014	hypothetical protein	43	42.4063	49.8898	0.387463	-1.36787
AYO81110.1	EBB05_01620	1110	3-isopropylmalate dehydrogenase	47	42.3423	49.8145	0.386879	-1.37005
AYO82703.1	EBB05_10810	378	hypothetical protein	16	42.328	49.7977	0.386748	-1.37053
AYO84273.1	EBB05_19740	828	DNA-binding response regulator	35	42.2705	49.73	0.386223	-1.3725
AYO80968.1	EBB05_00770	474	response regulator	20	42.1941	49.6401	0.385524	-1.37511
AYO82490.1	EBB05_09605	285	type II toxin-antitoxin system RelE/ParE family toxin	12	42.1053	49.5356	0.384713	-1.37815
AYO83532.1	EBB05_15500	693	cell division ATP-binding protein FtsE	29	41.847	49.2318	0.382353	-1.38702
AYO81531.1	EBB05_04045	1506	ATP-binding cassette domain-containing protein	63	41.8327	49.2149	0.382222	-1.38752
AYO81784.1	EBB05_05535	1461	helix-turn-helix transcriptional regulator	61	41.7522	49.1203	0.381487	-1.39029
AYO84895.1	EBB05_23475	360	type II toxin-antitoxin system PemK/MazF family toxin	15	41.6667	49.0196	0.380705	-1.39325
AYO83792.1	EBB05_17000	336	30S ribosomal protein S21	14	41.6667	49.0196	0.380705	-1.39325
AYO80970.1	EBB05_00780	264	hypothetical protein	11	41.6667	49.0196	0.380705	-1.39325
AYO82643.1	EBB05_10485	2742	excinuclease ABC subunit UvrB	114	41.5755	48.9123	0.379872	-1.39641
AYO83441.1	EBB05_15000	939	carbohydrate ABC transporter permease	39	41.5335	48.863	0.379489	-1.39787
AYO81506.1	EBB05_03885	1446	transcriptional regulator PpsR	60	41.4938	48.8162	0.379126	-1.39925
AYO85566.1	EBB05_27295	723	UMP kinase	30	41.4938	48.8162	0.379126	-1.39925
AYO83413.1	EBB05_14850	1014	LysR family transcriptional regulator	42	41.4201	48.7296	0.378453	-1.40182
AYO83826.1	EBB05_17175	1473	MFS transporter	61	41.4121	48.7201	0.378379	-1.4021
AYO83945.1	EBB05_17870	483	UPF0262 family protein	20	41.4079	48.7151	0.378341	-1.40224
AYO84336.1	EBB05_20090	435	Tellurite resistance protein TerB	18	41.3793	48.6815	0.37808	-1.40324
AYO82104.1	EBB05_07445	945	ribose-phosphate pyrophosphokinase	39	41.2698	48.5528	0.377079	-1.40706
AYO81726.1	EBB05_05205	852	MoxR family ATPase	35	41.0798	48.3292	0.375343	-1.41372
AYO82977.1	EBB05_12330	804	imidazole glycerol phosphate synthase subunit HisF	33	41.0448	48.288	0.375023	-1.41495
AYO85752.1	EBB05_28345	1803	HAMP domain-containing protein	74	41.0427	48.2855	0.375004	-1.41502
AYO86349.1	EBB05_27955	780	molybdopterin-synthase adenylyltransferase MoeB	32	41.0256	48.2655	0.374848	-1.41562
AYO86605.1	EBB05_29550	390	heme utilization protein	16	41.0256	48.2655	0.374848	-1.41562
AYO85695.1	EBB05_28000	2343	amylo-alpha-1%2C6-glucosidase	96	40.9731	48.2037	0.374368	-1.41747
AYO83490.1	EBB05_15260	2076	M3 family peptidase	85	40.9441	48.1696	0.374103	-1.41849
AYO81076.1	EBB05_01420	660	DUF2155 domain-containing protein	27	40.9091	48.1283	0.373783	-1.41973
AYO82741.1	EBB05_11025	489	ATP F0F1 synthase subunit B	20	40.8998	48.1174	0.373698	-1.42005
AYO81723.1	EBB05_05190	1836	potassium transporter TrkA	75	40.8497	48.0584	0.37324	-1.42182
AYO80888.1	EBB05_00285	639	helix-turn-helix domain-containing protein	26	40.6886	47.8689	0.371769	-1.42752
AYO84369.1	EBB05_20275	642	TlpA family protein disulfide reductase	26	40.4984	47.6452	0.370031	-1.43428
AYO82042.1	EBB05_07075	1137	hypothetical protein	46	40.4573	47.5969	0.369656	-1.43575
AYO84543.1	EBB05_21340	495	peptidoglycan-associated lipoprotein Pal	20	40.404	47.5342	0.369169	-1.43765
AYO86559.1	EBB05_29875	867	cation transporter	35	40.3691	47.493	0.368849	-1.4389
AYO81489.1	EBB05_03790	372	response regulator	15	40.3226	47.4383	0.368424	-1.44056
AYO83722.1	EBB05_16600	819	transglutaminase family protein	33	40.293	47.4036	0.368155	-1.44162
AYO82345.1	EBB05_08800	1119	NADH:flavin oxidoreductase/NADH oxidase	45	40.2145	47.3111	0.367437	-1.44443
AYO83822.1	EBB05_17150	846	SDR family NAD(P)-dependent oxidoreductase	34	40.1891	47.2813	0.367205	-1.44534
AYO84979.1	EBB05_23975	576	hypothetical protein	23	39.9306	46.9771	0.364843	-1.45465
AYO86256.1	EBB05_23445	327	cupin domain-containing protein	13	39.7554	46.771	0.363242	-1.461
AYO81375.1	EBB05_03140	1158	amidohydrolase	46	39.7237	46.7337	0.362952	-1.46215
AYO82337.1	EBB05_08760	1335	aspartate aminotransferase family protein	53	39.7004	46.7063	0.362739	-1.46299
AYO85012.1	EBB05_24170	1413	phosphatase PAP2 family protein	56	39.632	46.6259	0.362115	-1.46548
AYO86552.1	EBB05_29825	732	DUF1275 domain-containing protein	29	39.6175	46.6088	0.361982	-1.46601
AYO83972.1	EBB05_18020	1212	putative DNA modification/repair radical SAM protein	48	39.604	46.5929	0.361858	-1.4665
AYO85978.1	EBB05_08665	303	alkylphosphonate utilization protein	12	39.604	46.5929	0.361858	-1.4665
AYO83998.1	EBB05_18160	1617	PAS domain-containing protein	64	39.5795	46.5641	0.361635	-1.4674
AYO81368.1	EBB05_03105	657	glutathione S-transferase	26	39.5738	46.5574	0.361583	-1.4676
AYO84406.1	EBB05_20505	834	ABC transporter substrate-binding protein	33	39.5683	46.551	0.361533	-1.4678
AYO82365.1	EBB05_08910	1188	complex I NDUFA9 subunit family protein	47	39.5623	46.5439	0.361478	-1.46802
AYO83755.1	EBB05_16785	1062	UPF0104 family protein	42	39.548	46.5271	0.361347	-1.46854
AYO81328.1	EBB05_02875	1296	arsenic transporter	51	39.3519	46.2963	0.359555	-1.47572
AYO83523.1	EBB05_15450	636	uracil phosphoribosyltransferase	25	39.3082	46.2449	0.359156	-1.47732
AYO85735.1	EBB05_28245	1629	CTP synthase	64	39.2879	46.2211	0.358971	-1.47806
AYO83190.1	EBB05_13565	306	ArsR family transcriptional regulator	12	39.2157	46.1361	0.358311	-1.48072
AYO84317.1	EBB05_19985	204	CsbD family protein	8	39.2157	46.1361	0.358311	-1.48072
AYO85572.1	EBB05_27325	1584	DHA2 family efflux MFS transporter permease subunit	62	39.1414	46.0487	0.357632	-1.48345
AYO81721.1	EBB05_05180	1176	VWA domain-containing protein	46	39.1156	46.0184	0.357397	-1.4844
AYO83285.1	EBB05_14125	435	hypothetical protein	17	39.0805	45.977	0.357075	-1.4857
AYO85042.1	EBB05_24355	2616	GAF domain-containing protein	102	38.9908	45.8716	0.356256	-1.48901
AYO82121.1	EBB05_07550	360	hypothetical protein	14	38.8889	45.7516	0.355325	-1.49279
AYO84279.1	EBB05_19770	309	hypothetical protein	12	38.835	45.6882	0.354832	-1.49479
AYO86499.1	EBB05_29480	387	transcriptional regulator	15	38.7597	45.5996	0.354144	-1.49759
AYO82466.1	EBB05_09480	1191	elongation factor Tu	46	38.623	45.4388	0.352896	-1.50269
AYO85204.1	EBB05_25260	492	lipocalin-like domain-containing protein	19	38.6179	45.4328	0.352849	-1.50288
AYO80966.1	EBB05_00760	726	RlmE family RNA methyltransferase	28	38.5675	45.3735	0.352388	-1.50476
AYO84234.1	EBB05_19520	519	hydroxyisourate hydrolase	20	38.5356	45.3361	0.352097	-1.50595
AYO82108.1	EBB05_07480	702	DUF1013 domain-containing protein	27	38.4615	45.2489	0.35142	-1.50873
AYO81926.1	EBB05_06395	729	1-acyl-sn-glycerol-3-phosphate acyltransferase	28	38.4088	45.1868	0.350938	-1.51071
AYO85935.1	EBB05_06390	2424	PAS domain S-box protein	93	38.3663	45.1369	0.35055	-1.51231
AYO84676.1	EBB05_22130	288	co-chaperone GroES	11	38.1944	44.9346	0.34898	-1.51878
AYO86167.1	EBB05_19575	288	hypothetical protein	11	38.1944	44.9346	0.34898	-1.51878
AYO86060.1	EBB05_13905	681	DNA-binding response regulator	26	38.1791	44.9166	0.34884	-1.51936
AYO83351.1	EBB05_14490	1074	HD domain-containing protein	41	38.175	44.9118	0.348803	-1.51952
AYO80889.1	EBB05_00290	1206	acyl-CoA dehydrogenase	46	38.1426	44.8737	0.348506	-1.52074
AYO83466.1	EBB05_15125	813	enoyl-CoA hydratase	31	38.1304	44.8593	0.348394	-1.52121
AYO81713.1	EBB05_05120	972	helix-turn-helix domain-containing protein	37	38.0658	44.7833	0.347805	-1.52365
AYO81701.1	EBB05_05060	972	quinoprotein relay system zinc metallohydrolase 2	37	38.0658	44.7833	0.347805	-1.52365
AYO85660.1	EBB05_27800	657	glycosyl transferase	25	38.0518	44.7668	0.347676	-1.52418
AYO86140.1	EBB05_18250	657	glutathione S-transferase family protein	25	38.0518	44.7668	0.347676	-1.52418
AYO85765.1	EBB05_28410	1947	selenocysteine-specific translation elongation factor	74	38.0072	44.7143	0.347269	-1.52587
AYO82525.1	EBB05_09815	1605	protein translocase subunit SecD	61	38.0062	44.7132	0.34726	-1.52591
AYO82740.1	EBB05_11020	579	F0F1 ATP synthase subunit B'	22	37.9965	44.7018	0.347172	-1.52628
AYO84836.1	EBB05_23155	1977	potassium transporter TrkA	75	37.9363	44.6309	0.346621	-1.52857
AYO82530.1	EBB05_09840	765	5'/3'-nucleotidase SurE	29	37.9085	44.5982	0.346367	-1.52963
AYO85786.1	EBB05_28530	1425	FAD-binding oxidoreductase	54	37.8947	44.582	0.346241	-1.53015
AYO82978.1	EBB05_12340	744	1-(5-phosphoribosyl)-5-[(5-phosphoribosylamino)methylideneamino]imidazole-4-carboxamide isomerase	28	37.6344	44.2758	0.343863	-1.5401
AYO82126.1	EBB05_07580	1704	lysine--tRNA ligase	64	37.5587	44.1867	0.343171	-1.543
AYO81692.1	EBB05_05005	213	hypothetical protein	8	37.5587	44.1867	0.343171	-1.543
AYO82010.1	EBB05_06900	3117	excinuclease ABC subunit UvrA	117	37.5361	44.1601	0.342964	-1.54387
AYO82477.1	EBB05_09535	267	30S ribosomal protein S17	10	37.4532	44.0626	0.342207	-1.54706
AYO81663.1	EBB05_04835	2247	DNA topoisomerase IV subunit A	84	37.3832	43.9802	0.341567	-1.54976
AYO84614.1	EBB05_21760	1098	redox-regulated ATPase YchF	41	37.3406	43.9301	0.341178	-1.5514
EBB05_30025	EBB05_30025	1232	IS3 family transposase	46	37.3377	43.9267	0.341151	-1.55152
AYO85657.1	EBB05_27785	402	DUF393 domain-containing protein	15	37.3134	43.8982	0.34093	-1.55245
AYO83354.1	EBB05_14510	456	NAD(P) transhydrogenase subunit alpha	17	37.2807	43.8596	0.340631	-1.55372
AYO84862.1	EBB05_23300	564	glutathione peroxidase	21	37.234	43.8048	0.340205	-1.55553
AYO81123.1	EBB05_01700	564	nitroreductase	21	37.234	43.8048	0.340205	-1.55553
AYO83290.1	EBB05_14160	591	DUF447 family protein	22	37.225	43.7942	0.340122	-1.55587
AYO82567.1	EBB05_10085	618	TetR/AcrR family transcriptional regulator	23	37.2168	43.7845	0.340047	-1.55619
AYO83987.1	EBB05_18100	861	phosphoribulokinase	32	37.1661	43.7248	0.339584	-1.55816
AYO85205.1	EBB05_25265	432	DUF4440 domain-containing protein	16	37.037	43.573	0.338405	-1.56318
AYO85109.1	EBB05_24750	270	hypothetical protein	10	37.037	43.573	0.338405	-1.56318
AYO85440.1	EBB05_26580	1356	signal recognition particle-docking protein FtsY	50	36.8732	43.3802	0.336907	-1.56958
AYO85656.1	EBB05_27780	762	LamB/YcsF family protein	28	36.7454	43.2299	0.33574	-1.57458
AYO86018.1	EBB05_11075	762	ABC transporter permease	28	36.7454	43.2299	0.33574	-1.57458
AYO82967.1	EBB05_12280	1473	Asp-tRNA(Asn)/Glu-tRNA(Gln) amidotransferase GatCAB subunit B	54	36.6599	43.1293	0.334959	-1.57795
AYO84091.1	EBB05_18690	2136	S9 family peptidase	78	36.5169	42.961	0.333652	-1.58358
AYO85959.1	EBB05_07475	1041	ABC transporter substrate-binding protein	38	36.5034	42.9451	0.333529	-1.58412
AYO84394.1	EBB05_20425	1617	ABC transporter substrate-binding protein	59	36.4873	42.9263	0.333382	-1.58475
AYO83824.1	EBB05_17160	1980	acyl CoA:acetate/3-ketoacid CoA transferase	72	36.3636	42.7807	0.332252	-1.58965
AYO81421.1	EBB05_03380	330	hypothetical protein	12	36.3636	42.7807	0.332252	-1.58965
AYO86311.1	EBB05_25575	1602	porin	58	36.2047	42.5938	0.3308	-1.59597
AYO80875.1	EBB05_00205	582	DedA family protein	21	36.0825	42.45	0.329683	-1.60085
AYO84899.1	EBB05_23500	750	SDR family NAD(P)-dependent oxidoreductase	27	36	42.3529	0.328929	-1.60415
AYO83001.1	EBB05_12455	1362	MFS transporter	49	35.9765	42.3253	0.328715	-1.60509
AYO81309.1	EBB05_02765	1059	GGDEF domain-containing protein	38	35.8829	42.2152	0.327859	-1.60885
AYO81383.1	EBB05_03180	1143	hypothetical protein	41	35.8705	42.2006	0.327746	-1.60935
AYO82489.1	EBB05_09600	252	type II toxin-antitoxin system ParD family antitoxin	9	35.7143	42.0168	0.326319	-1.61565
AYO82328.1	EBB05_08715	3081	formate dehydrogenase-N subunit alpha	110	35.7027	42.0032	0.326213	-1.61611
AYO84940.1	EBB05_23735	477	GNAT family N-acetyltransferase	17	35.6394	41.9287	0.325635	-1.61867
AYO82057.1	EBB05_07165	309	hypothetical protein	11	35.5987	41.8808	0.325263	-1.62032
AYO83263.1	EBB05_13995	2445	DNA topoisomerase (ATP-hydrolyzing) subunit B	87	35.5828	41.8621	0.325118	-1.62097
AYO81735.1	EBB05_05260	1125	mechanosensitive ion channel family protein	40	35.5556	41.8301	0.324868	-1.62207
AYO81675.1	EBB05_04900	450	response regulator	16	35.5556	41.8301	0.324868	-1.62207
AYO82091.1	EBB05_07370	1350	adenylate/guanylate cyclase domain-containing protein	48	35.5556	41.8301	0.324868	-1.62207
EBB05_29940	EBB05_29940	422	hypothetical protein	15	35.545	41.8177	0.324772	-1.6225
AYO85775.1	EBB05_28465	1017	lipid A biosynthesis lauroyl acyltransferase	36	35.3982	41.645	0.323431	-1.62847
AYO83331.1	EBB05_14380	1752	arginine--tRNA ligase	62	35.3881	41.6331	0.323339	-1.62888
AYO83853.1	EBB05_17315	453	type II 3-dehydroquinate dehydratase	16	35.3201	41.553	0.322717	-1.63166
AYO82949.1	EBB05_12185	255	DUF3297 family protein	9	35.2941	41.5225	0.32248	-1.63272
AYO82556.1	EBB05_10020	828	poly-beta-hydroxybutyrate polymerase subunit	29	35.0242	41.2049	0.320013	-1.6438
AYO81978.1	EBB05_06720	4920	malto-oligosyltrehalose synthase	172	34.9593	41.1286	0.319421	-1.64647
AYO82566.1	EBB05_10080	660	DNA-binding response regulator	23	34.8485	40.9982	0.318408	-1.65105
AYO86129.1	EBB05_17755	633	hypothetical protein	22	34.7551	40.8884	0.317555	-1.65492
AYO86091.1	EBB05_15510	777	YdcF family protein	27	34.749	40.8812	0.317499	-1.65517
AYO81407.1	EBB05_03305	606	hypothetical protein	21	34.6535	40.7688	0.316626	-1.65915
AYO85960.1	EBB05_07555	1185	hypothetical protein	41	34.5992	40.7049	0.31613	-1.66141
AYO82049.1	EBB05_07120	2256	xanthine dehydrogenase family protein molybdopterin-binding subunit	78	34.5745	40.6758	0.315904	-1.66244
AYO83037.1	EBB05_12645	810	universal stress protein	28	34.5679	40.6681	0.315844	-1.66271
AYO86607.1	EBB05_29665	1476	efflux transporter outer membrane subunit	51	34.5528	40.6504	0.315707	-1.66334
AYO81661.1	EBB05_04825	522	hypothetical protein	18	34.4828	40.568	0.315066	-1.66627
AYO84532.1	EBB05_21280	552	MucR family transcriptional regulator	19	34.4203	40.4945	0.314496	-1.66889
AYO85951.1	EBB05_07050	1134	pyridoxal-phosphate dependent enzyme	39	34.3915	40.4606	0.314233	-1.67009
AYO82558.1	EBB05_10035	2013	acyl CoA:acetate/3-ketoacid CoA transferase	69	34.2772	40.3261	0.313188	-1.6749
AYO81685.1	EBB05_04960	321	quaternary ammonium compound efflux SMR transporter SugE	11	34.2679	40.3152	0.313103	-1.67529
AYO81088.1	EBB05_01485	321	hypothetical protein	11	34.2679	40.3152	0.313103	-1.67529
AYO81374.1	EBB05_03135	555	TetR/AcrR family transcriptional regulator	19	34.2342	40.2756	0.312796	-1.67671
AYO82309.1	EBB05_08605	468	peroxiredoxin	16	34.188	40.2212	0.312374	-1.67866
AYO83276.1	EBB05_14065	351	hypothetical protein	12	34.188	40.2212	0.312374	-1.67866
AYO82504.1	EBB05_09680	798	ABC transporter ATP-binding protein	27	33.8346	39.8054	0.309144	-1.69365
AYO81673.1	EBB05_04890	621	Uma2 family endonuclease	21	33.8164	39.784	0.308978	-1.69442
AYO84486.1	EBB05_20995	681	phosphoribosylformylglycinamidine synthase subunit PurQ	23	33.7739	39.734	0.308589	-1.69624
AYO80933.1	EBB05_00560	267	50S ribosomal protein L27	9	33.7079	39.6563	0.307986	-1.69906
AYO85743.1	EBB05_28290	921	indole-3-glycerol phosphate synthase TrpC	31	33.6591	39.5989	0.30754	-1.70115
AYO81532.1	EBB05_04050	921	branched-chain amino acid ABC transporter permease	31	33.6591	39.5989	0.30754	-1.70115
AYO83964.1	EBB05_17980	1014	adenosine kinase	34	33.5306	39.4477	0.306366	-1.70667
AYO85425.1	EBB05_26500	1314	MFS transporter	44	33.4855	39.3948	0.305955	-1.70861
AYO82663.1	EBB05_10600	1017	adenylate/guanylate cyclase domain-containing protein	34	33.4317	39.3314	0.305463	-1.71093
AYO83863.1	EBB05_17370	1347	FAD-binding protein	45	33.4076	39.303	0.305243	-1.71197
AYO81662.1	EBB05_04830	720	DNA repair protein RecO	24	33.3333	39.2157	0.304564	-1.71518
AYO82075.1	EBB05_07290	1590	methionine--tRNA ligase	53	33.3333	39.2157	0.304564	-1.71518
AYO81286.1	EBB05_02620	1113	TIGR00374 family protein	37	33.2435	39.11	0.303743	-1.71908
AYO83854.1	EBB05_17320	843	3-keto-5-aminohexanoate cleavage protein	28	33.2147	39.0761	0.30348	-1.72033
AYO81218.1	EBB05_02250	3414	acyl-[ACP]--phospholipid O-acyltransferase	113	33.099	38.94	0.302423	-1.72536
EBB05_10920	EBB05_10920	665	zeta toxin family protein	22	33.0827	38.9208	0.302274	-1.72607
AYO85484.1	EBB05_26815	1845	ATP-binding cassette domain-containing protein	61	33.0623	38.8969	0.302088	-1.72696
AYO82163.1	EBB05_07780	726	ABC transporter ATP-binding protein	24	33.0579	38.8916	0.302047	-1.72715
AYO86563.1	EBB05_29900	606	recombinase family protein	20	33.0033	38.8274	0.301549	-1.72954
AYO84995.1	EBB05_24065	1062	enoyl-CoA hydratase/isomerase family protein	35	32.9567	38.7726	0.301123	-1.73158
AYO85514.1	EBB05_26980	243	hypothetical protein	8	32.9218	38.7315	0.300804	-1.7331
AYO84255.1	EBB05_19645	426	GNAT family N-acetyltransferase	14	32.8638	38.6634	0.300275	-1.73565
AYO85676.1	EBB05_27890	549	aldehyde-activating protein	18	32.7869	38.5728	0.299571	-1.73903
AYO82404.1	EBB05_09135	549	peptidylprolyl isomerase	18	32.7869	38.5728	0.299571	-1.73903
AYO81650.1	EBB05_04760	336	DUF1467 family protein	11	32.7381	38.5154	0.299126	-1.74118
AYO84333.1	EBB05_20075	3270	efflux RND transporter permease subunit	107	32.7217	38.4961	0.298976	-1.7419
AYO86326.1	EBB05_26705	1815	chloride channel protein	59	32.5069	38.2434	0.297013	-1.7514
AYO83296.1	EBB05_14190	1173	alpha/beta hydrolase	38	32.3956	38.1124	0.295996	-1.75635
AYO85925.1	EBB05_05730	651	acetyltransferase	21	32.2581	37.9507	0.29474	-1.76249
AYO83496.1	EBB05_15305	714	ribonuclease PH	23	32.2129	37.8975	0.294327	-1.76451
AYO83213.1	EBB05_13715	621	sigma-70 family RNA polymerase sigma factor	20	32.2061	37.8896	0.294265	-1.76481
AYO81149.1	EBB05_01860	963	signal peptide peptidase SppA	31	32.1911	37.8718	0.294127	-1.76549
AYO84603.1	EBB05_21705	1278	nuclease	41	32.0814	37.7428	0.293125	-1.77041
AYO82760.1	EBB05_11130	657	alpha/beta hydrolase	21	31.9635	37.6041	0.292048	-1.77572
AYO85770.1	EBB05_28435	1284	beta-ketoacyl-ACP synthase	41	31.9315	37.5664	0.291755	-1.77717
AYO83480.1	EBB05_15210	1380	ethanolamine ammonia-lyase subunit EutB	44	31.8841	37.5107	0.291322	-1.77931
AYO86609.1	EBB05_29675	660	hypothetical protein	21	31.8182	37.4332	0.29072	-1.7823
AYO83495.1	EBB05_15300	630	RdgB/HAM1 family non-canonical purine NTP pyrophosphatase	20	31.746	37.3483	0.290061	-1.78557
AYO84570.1	EBB05_21485	1674	electron transfer flavoprotein-ubiquinone oxidoreductase	53	31.6607	37.2479	0.289281	-1.78945
AYO84242.1	EBB05_19570	822	rhomboid family intramembrane serine protease	26	31.6302	37.212	0.289003	-1.79085
AYO84474.1	EBB05_20920	1203	oxidase	38	31.5877	37.162	0.288614	-1.79278
AYO81456.1	EBB05_03600	855	hypothetical protein	27	31.5789	37.1517	0.288535	-1.79318
AYO81247.1	EBB05_02410	1077	polyamine ABC transporter substrate-binding protein	34	31.5692	37.1402	0.288445	-1.79363
AYO85082.1	EBB05_24590	1332	NAD(P)/FAD-dependent oxidoreductase	42	31.5315	37.0959	0.288101	-1.79535
AYO81365.1	EBB05_03085	921	50S ribosomal protein L11 methyltransferase	29	31.4875	37.0441	0.287699	-1.79737
AYO83455.1	EBB05_15070	735	SDR family oxidoreductase	23	31.2925	36.8147	0.285917	-1.80633
AYO81184.1	EBB05_02055	1536	sodium:proton antiporter	48	31.25	36.7647	0.285529	-1.80829
AYO84350.1	EBB05_20170	225	hypothetical protein	7	31.1111	36.6013	0.28426	-1.81472
AYO82410.1	EBB05_09165	870	NAD(P)-dependent oxidoreductase	27	31.0345	36.5112	0.28356	-1.81828
EBB05_09320	EBB05_09320	2261	hybrid sensor histidine kinase/response regulator	70	30.9598	36.4232	0.282877	-1.82175
AYO81724.1	EBB05_05195	1263	ATPase	39	30.8789	36.3281	0.282138	-1.82553
AYO82980.1	EBB05_12350	486	DUF2628 domain-containing protein	15	30.8642	36.3108	0.282004	-1.82621
AYO83930.1	EBB05_17790	648	RraA family protein	20	30.8642	36.3108	0.282004	-1.82621
AYO82296.1	EBB05_08535	843	NAD(P)-dependent oxidoreductase	26	30.8422	36.285	0.281803	-1.82724
AYO82982.1	EBB05_12360	876	S-methyl-5'-thioadenosine phosphorylase	27	30.8219	36.2611	0.281618	-1.82819
AYO85873.1	EBB05_03420	684	ABC transporter ATP-binding protein	21	30.7018	36.1197	0.28052	-1.83383
AYO81670.1	EBB05_04870	456	hypothetical protein	14	30.7018	36.1197	0.28052	-1.83383
AYO81283.1	EBB05_02605	1434	hopanoid biosynthesis associated radical SAM protein HpnJ	44	30.6834	36.0981	0.280352	-1.83469
AYO84763.1	EBB05_22745	621	DUF1134 domain-containing protein	19	30.5958	35.9951	0.279552	-1.83881
AYO85740.1	EBB05_28270	1902	peptidylprolyl isomerase	58	30.4942	35.8755	0.278623	-1.84361
AYO82330.1	EBB05_08725	723	formate dehydrogenase subunit gamma	22	30.4288	35.7986	0.278025	-1.84671
AYO83292.1	EBB05_14170	957	YncE family protein	29	30.303	35.6506	0.276877	-1.85269
AYO85067.1	EBB05_24510	297	BolA family transcriptional regulator	9	30.303	35.6506	0.276877	-1.85269
AYO85142.1	EBB05_24925	1584	signal recognition particle protein	48	30.303	35.6506	0.276877	-1.85269
AYO82798.1	EBB05_11345	924	hypothetical protein	28	30.303	35.6506	0.276877	-1.85269
AYO83534.1	EBB05_15515	330	hypothetical protein	10	30.303	35.6506	0.276877	-1.85269
EBB05_05160	EBB05_05160	132	magnesium protoporphyrin IX methyltransferase	4	30.303	35.6506	0.276877	-1.85269
AYO84819.1	EBB05_23065	993	ketoacyl-ACP synthase III	30	30.2115	35.5429	0.27604	-1.85705
AYO86219.1	EBB05_21655	498	L%2CD-transpeptidase catalytic domain protein	15	30.1205	35.4359	0.275209	-1.8614
AYO85630.1	EBB05_27645	900	porin family protein	27	30	35.2941	0.274108	-1.86718
AYO84623.1	EBB05_21815	834	porin family protein	25	29.976	35.2659	0.273889	-1.86834
AYO82084.1	EBB05_07335	1638	acyl-CoA synthetase	49	29.9145	35.1936	0.273327	-1.8713
AYO84804.1	EBB05_22985	570	carboxymuconolactone decarboxylase family protein	17	29.8246	35.0877	0.272505	-1.87565
AYO85673.1	EBB05_27875	1074	adenylate/guanylate cyclase domain-containing protein	32	29.7952	35.0531	0.272236	-1.87707
AYO82183.1	EBB05_07890	336	hypothetical protein	10	29.7619	35.014	0.271932	-1.87868
AYO84352.1	EBB05_20180	1416	class II fumarate hydratase	42	29.661	34.8953	0.271011	-1.88358
AYO83192.1	EBB05_13580	270	hypothetical protein	8	29.6296	34.8584	0.270724	-1.88511
AYO81146.1	EBB05_01845	1251	phosphoglycerate dehydrogenase	37	29.5763	34.7957	0.270237	-1.8877
AYO82696.1	EBB05_10770	609	cytochrome b	18	29.5567	34.7725	0.270057	-1.88866
AYO82998.1	EBB05_12440	1557	glutamine-hydrolyzing GMP synthase	46	29.544	34.7576	0.269941	-1.88928
AYO83227.1	EBB05_13785	1800	copper resistance system multicopper oxidase	53	29.4444	34.6405	0.269032	-1.89415
AYO81422.1	EBB05_03385	951	molybdopterin oxidoreductase	28	29.4427	34.6385	0.269016	-1.89424
AYO81180.1	EBB05_02035	510	OsmC family peroxiredoxin	15	29.4118	34.6021	0.268733	-1.89575
AYO86061.1	EBB05_13920	408	MucR family transcriptional regulator	12	29.4118	34.6021	0.268733	-1.89575
AYO82889.1	EBB05_11860	1089	LPS export ABC transporter permease LptG	32	29.3848	34.5703	0.268486	-1.89708
AYO83526.1	EBB05_15465	651	TetR/AcrR family transcriptional regulator	19	29.1859	34.3363	0.266669	-1.90688
AYO84395.1	EBB05_20430	3168	multidrug efflux RND transporter permease subunit	92	29.0404	34.1652	0.26534	-1.91409
AYO81736.1	EBB05_05265	1275	23S rRNA (adenine(2503)-C(2))-methyltransferase RlmN	37	29.0196	34.1407	0.26515	-1.91512
AYO85069.1	EBB05_24520	795	DUF1275 domain-containing protein	23	28.9308	34.0363	0.264339	-1.91954
AYO81518.1	EBB05_03955	795	DUF3623 domain-containing protein	23	28.9308	34.0363	0.264339	-1.91954
AYO83476.1	EBB05_15190	624	glutathione S-transferase family protein	18	28.8462	33.9367	0.263565	-1.92377
AYO82966.1	EBB05_12275	486	DUF2380 domain-containing protein	14	28.8066	33.8901	0.263204	-1.92575
AYO83477.1	EBB05_15195	903	sel1 repeat family protein	26	28.7929	33.874	0.263079	-1.92643
AYO85282.1	EBB05_25700	975	SPFH/Band 7/PHB domain protein	28	28.7179	33.7858	0.262394	-1.93019
AYO81315.1	EBB05_02805	906	dTDP-4-dehydrorhamnose reductase	26	28.6976	33.7618	0.262208	-1.93122
AYO81204.1	EBB05_02160	909	metallophosphoesterase	26	28.6029	33.6504	0.261342	-1.93599
EBB05_13485	EBB05_13485	1857	hypothetical protein	53	28.5407	33.5772	0.260774	-1.93913
AYO85929.1	EBB05_05905	666	hypothetical protein	19	28.5285	33.563	0.260663	-1.93974
AYO86602.1	EBB05_29435	351	helix-turn-helix domain-containing protein	10	28.49	33.5177	0.260311	-1.94169
AYO85574.1	EBB05_27335	2571	outer membrane protein assembly factor BamA	73	28.3936	33.4043	0.25943	-1.94658
AYO83503.1	EBB05_15340	990	phosphoribosylaminoimidazolesuccinocarboxamide synthase	28	28.2828	33.2739	0.258418	-1.95222
AYO83034.1	EBB05_12630	816	universal stress protein	23	28.1863	33.1603	0.257536	-1.95715
AYO81300.1	EBB05_02695	1431	pyruvate dehydrogenase complex dihydrolipoamide acetyltransferase	40	27.9525	32.8853	0.2554	-1.96917
AYO85986.1	EBB05_09105	1149	iron-sulfur cluster carrier protein ApbC	32	27.8503	32.7651	0.254466	-1.97445
AYO82397.1	EBB05_09090	1293	nicotinate phosphoribosyltransferase	36	27.8422	32.7556	0.254392	-1.97487
AYO82863.1	EBB05_11720	828	transglutaminase family protein	23	27.7778	32.6797	0.253803	-1.97822
AYO84243.1	EBB05_19580	360	hypothetical protein	10	27.7778	32.6797	0.253803	-1.97822
AYO83364.1	EBB05_14560	252	hypothetical protein	7	27.7778	32.6797	0.253803	-1.97822
AYO84409.1	EBB05_20520	1155	amino acid ABC transporter substrate-binding protein	32	27.7056	32.5949	0.253144	-1.98197
AYO84798.1	EBB05_22950	615	DNA-3-methyladenine glycosylase I	17	27.6423	32.5203	0.252565	-1.98527
AYO84104.1	EBB05_18770	579	GbsR/MarR family transcriptional regulator	16	27.6339	32.5104	0.252488	-1.98571
AYO82908.1	EBB05_11965	2499	ligase-associated DNA damage response DEXH box helicase	69	27.611	32.4836	0.25228	-1.9869
AYO84858.1	EBB05_23270	435	PIN domain-containing protein	12	27.5862	32.4544	0.252053	-1.9882
AYO85276.1	EBB05_25670	1053	MerR family transcriptional regulator	29	27.5404	32.4004	0.251634	-1.9906
AYO82176.1	EBB05_07855	1017	TRAP transporter substrate-binding protein	28	27.532	32.3905	0.251557	-1.99104
AYO81112.1	EBB05_01635	654	hypothetical protein	18	27.5229	32.3799	0.251475	-1.99151
AYO82295.1	EBB05_08525	327	type II toxin-antitoxin system PemK/MazF family toxin	9	27.5229	32.3799	0.251475	-1.99151
AYO84351.1	EBB05_20175	1419	cytochrome P450	39	27.4841	32.3343	0.251121	-1.99355
AYO84629.1	EBB05_21850	837	porin family protein	23	27.4791	32.3283	0.251074	-1.99381
AYO82642.1	EBB05_10480	219	hypothetical protein	6	27.3973	32.2321	0.250327	-1.99812
AYO83870.1	EBB05_17410	2013	glycosyltransferase	55	27.3224	32.144	0.249643	-2.00206
AYO85102.1	EBB05_24705	738	PIG-L family deacetylase	20	27.1003	31.8827	0.247613	-2.01384
AYO86188.1	EBB05_20675	2142	helicase	58	27.0775	31.8559	0.247405	-2.01505
AYO84724.1	EBB05_22485	1184	IS3 family transposase	32	27.027	31.7965	0.246944	-2.01774
AYO85191.1	EBB05_25190	444	Crp/Fnr family transcriptional regulator	12	27.027	31.7965	0.246944	-2.01774
AYO80928.1	EBB05_00535	1299	glutamate-5-semialdehyde dehydrogenase	35	26.9438	31.6986	0.246184	-2.02219
AYO81001.1	EBB05_00955	297	hypothetical protein	8	26.936	31.6894	0.246112	-2.02261
AYO86280.1	EBB05_24215	855	SDR family oxidoreductase	23	26.9006	31.6477	0.245789	-2.02451
AYO86661.1	EBB05_30370	633	recombinase family protein	17	26.8562	31.5956	0.245383	-2.02689
AYO82922.1	EBB05_12035	894	methylenetetrahydromethanopterin dehydrogenase	24	26.8456	31.5831	0.245287	-2.02746
AYO82240.1	EBB05_08220	786	SURF1 family protein	21	26.7176	31.4324	0.244116	-2.03436
AYO81900.1	EBB05_06220	786	invasion associated locus B family protein	21	26.7176	31.4324	0.244116	-2.03436
AYO82826.1	EBB05_11515	861	alpha/beta fold hydrolase	23	26.7131	31.4272	0.244076	-2.0346
AYO84600.1	EBB05_21690	750	TerC family protein	20	26.6667	31.3725	0.243651	-2.03711
AYO80895.1	EBB05_00330	450	XRE family transcriptional regulator	12	26.6667	31.3725	0.243651	-2.03711
AYO83019.1	EBB05_12550	414	BLUF domain-containing protein	11	26.57	31.2589	0.242769	-2.04235
EBB05_22410	EBB05_22410	641	IS5 family transposase	17	26.5211	31.2012	0.242321	-2.04501
AYO81216.1	EBB05_02240	1020	SDR family NAD(P)-dependent oxidoreductase	27	26.4706	31.1419	0.24186	-2.04776
AYO80898.1	EBB05_00345	1701	pseudouridine synthase	45	26.455	31.1236	0.241718	-2.04861
AYO83839.1	EBB05_17245	1065	tryptophan--tRNA ligase	28	26.2911	30.9307	0.24022	-2.05757
AYO85471.1	EBB05_26745	990	sterol desaturase family protein	26	26.2626	30.8972	0.23996	-2.05914
AYO83428.1	EBB05_14925	1068	HD domain-containing protein	28	26.2172	30.8438	0.239545	-2.06163
AYO82406.1	EBB05_09145	2751	DNA gyrase subunit A	72	26.1723	30.7909	0.239134	-2.06411
AYO83158.1	EBB05_13390	612	hypothetical protein	16	26.1438	30.7574	0.238874	-2.06568
AYO85044.1	EBB05_24370	1416	endolytic transglycosylase MltG	37	26.1299	30.7411	0.238747	-2.06644
AYO83887.1	EBB05_17515	2718	valine--tRNA ligase	71	26.1221	30.7319	0.238676	-2.06687
AYO82425.1	EBB05_09250	498	CinA family protein	13	26.1044	30.7111	0.238514	-2.06785
AYO86016.1	EBB05_10940	729	endonuclease/exonuclease/phosphatase family protein	19	26.0631	30.6625	0.238137	-2.07014
AYO82508.1	EBB05_09705	693	ABC transporter permease subunit	18	25.974	30.5577	0.237323	-2.07508
AYO81347.1	EBB05_02985	924	D-alanine--D-alanine ligase	24	25.974	30.5577	0.237323	-2.07508
AYO86270.1	EBB05_23950	231	hypothetical protein	6	25.974	30.5577	0.237323	-2.07508
AYO84616.1	EBB05_21770	231	hypothetical protein	6	25.974	30.5577	0.237323	-2.07508
AYO82822.1	EBB05_11495	1041	PAS domain-containing protein	27	25.9366	30.5136	0.236981	-2.07716
AYO85497.1	EBB05_26880	810	3'(2')%2C5'-bisphosphate nucleotidase CysQ	21	25.9259	30.5011	0.236883	-2.07775
AYO82184.1	EBB05_07895	309	hypothetical protein	8	25.89	30.4588	0.236555	-2.07975
AYO81382.1	EBB05_03175	1005	Hsp33 family molecular chaperone	26	25.8706	30.4361	0.236378	-2.08083
AYO86680.1	EBB05_30410	194	hypothetical protein	5	25.7732	30.3214	0.235488	-2.08628
AYO85169.1	EBB05_25065	1089	UPF0104 family protein	28	25.7117	30.249	0.234926	-2.08972
AYO83431.1	EBB05_14940	1332	MFS transporter	34	25.5255	30.03	0.233225	-2.10021
AYO82495.1	EBB05_09635	588	histidine phosphatase family protein	15	25.5102	30.012	0.233085	-2.10107
AYO81530.1	EBB05_04035	1059	phosphotransferase family protein	27	25.4958	29.995	0.232953	-2.10189
AYO81391.1	EBB05_03220	981	decarboxylating 6-phosphogluconate dehydrogenase	25	25.4842	29.9814	0.232847	-2.10254
AYO86500.1	EBB05_29485	3849	hypothetical protein	98	25.4612	29.9543	0.232637	-2.10385
AYO86342.1	EBB05_27550	708	oxidoreductase	18	25.4237	29.9103	0.232295	-2.10597
AYO82177.1	EBB05_07860	1893	TRAP transporter large permease subunit	48	25.3566	29.8313	0.231681	-2.10979
AYO85060.1	EBB05_24465	357	darcynin	9	25.2101	29.6589	0.230343	-2.11815
AYO85821.1	EBB05_00655	1194	amino acid ABC transporter substrate-binding protein	30	25.1256	29.5596	0.229571	-2.12299
AYO82058.1	EBB05_07170	1278	phosphoribosylamine--glycine ligase	32	25.0391	29.4578	0.228781	-2.12796
AYO86084.1	EBB05_15150	840	L%2CD-transpeptidase	21	25	29.4118	0.228423	-2.13022
AYO85510.1	EBB05_26955	720	cytochrome c biogenesis protein CcdA	18	25	29.4118	0.228423	-2.13022
AYO85288.1	EBB05_25730	360	helix-hairpin-helix domain-containing protein	9	25	29.4118	0.228423	-2.13022
AYO84381.1	EBB05_20355	681	glutathione S-transferase family protein	17	24.9633	29.3686	0.228088	-2.13234
AYO82304.1	EBB05_08580	321	addiction module antidote protein%2C HigA family	8	24.9221	29.3201	0.227712	-2.13472
AYO83259.1	EBB05_13975	201	hypothetical protein	5	24.8756	29.2654	0.227287	-2.13741
AYO85558.1	EBB05_27245	765	ribonuclease III	19	24.8366	29.2195	0.22693	-2.13968
AYO85216.1	EBB05_25325	846	RNA methyltransferase	21	24.8227	29.2032	0.226803	-2.14049
AYO86214.1	EBB05_21575	807	ParA family protein	20	24.7831	29.1566	0.226442	-2.14279
AYO82089.1	EBB05_07360	891	putative selenate ABC transporter substrate-binding protein	22	24.6914	29.0487	0.225603	-2.14814
AYO80884.1	EBB05_00260	1218	ABC transporter substrate-binding protein	30	24.6305	28.9771	0.225047	-2.1517
AYO86063.1	EBB05_14075	1098	heme A synthase	27	24.5902	28.9296	0.224679	-2.15407
AYO83358.1	EBB05_14530	408	type II toxin-antitoxin system death-on-curing family toxin	10	24.5098	28.8351	0.223944	-2.15879
AYO85033.1	EBB05_24300	939	sulfoxide reductase heme-binding subunit YedZ	23	24.4941	28.8166	0.223801	-2.15971
AYO82820.1	EBB05_11485	939	EcsC family protein	23	24.4941	28.8166	0.223801	-2.15971
AYO81545.1	EBB05_04125	1923	ABC transporter ATP-binding protein/permease	47	24.441	28.7541	0.223315	-2.16285
AYO83463.1	EBB05_15110	1353	TRAP transporter large permease	33	24.3902	28.6944	0.222852	-2.16584
AYO83286.1	EBB05_14130	984	YVTN family beta-propeller repeat protein	24	24.3902	28.6944	0.222852	-2.16584
EBB05_30020	EBB05_30020	246	transposase	6	24.3902	28.6944	0.222852	-2.16584
AYO84010.1	EBB05_18240	1560	formate dehydrogenase beta subunit	38	24.359	28.6576	0.222566	-2.16769
AYO81266.1	EBB05_02510	1356	UDP-glucose/GDP-mannose dehydrogenase family protein	33	24.3363	28.6309	0.222359	-2.16904
AYO85256.1	EBB05_25560	1650	porin	40	24.2424	28.5205	0.221501	-2.17461
AYO81081.1	EBB05_01450	1155	aminotransferase class I/II-fold pyridoxal phosphate-dependent enzyme	28	24.2424	28.5205	0.221501	-2.17461
AYO82281.1	EBB05_08450	1569	galactarate dehydratase	38	24.2192	28.4932	0.221289	-2.17599
AYO80929.1	EBB05_00540	1116	glutamate 5-kinase	27	24.1935	28.463	0.221055	-2.17752
AYO83347.1	EBB05_14470	207	hypothetical protein	5	24.1546	28.4172	0.220699	-2.17985
AYO83163.1	EBB05_13415	1284	SIR2 family protein	31	24.1433	28.4039	0.220596	-2.18052
AYO85043.1	EBB05_24360	666	guanylate kinase	16	24.024	28.2636	0.219506	-2.18767
AYO85916.1	EBB05_05140	1125	MlaE family lipid ABC transporter permease subunit	27	24	28.2353	0.219286	-2.18911
AYO81947.1	EBB05_06530	876	branched-chain amino acid ABC transporter permease	21	23.9726	28.2031	0.219036	-2.19076
AYO81394.1	EBB05_03235	1890	glycoside hydrolase family 15 protein	45	23.8095	28.0112	0.217546	-2.20061
AYO85909.1	EBB05_04880	1176	divalent metal cation transporter	28	23.8095	28.0112	0.217546	-2.20061
AYO82879.1	EBB05_11805	504	hypothetical protein	12	23.8095	28.0112	0.217546	-2.20061
AYO82999.1	EBB05_12445	420	hypothetical protein	10	23.8095	28.0112	0.217546	-2.20061
AYO83236.1	EBB05_13835	1725	HAMP domain-containing protein	41	23.7681	27.9625	0.217168	-2.20312
AYO84665.1	EBB05_22070	1347	LLM class flavin-dependent oxidoreductase	32	23.7565	27.9488	0.217061	-2.20383
AYO83634.1	EBB05_16085	975	alpha/beta hydrolase	23	23.5897	27.7526	0.215538	-2.21399
AYO84207.1	EBB05_19375	933	oxygen-dependent coproporphyrinogen oxidase	22	23.5798	27.741	0.215447	-2.21459
AYO86028.1	EBB05_11475	1527	threonine ammonia-lyase%2C biosynthetic	36	23.5756	27.736	0.215409	-2.21485
AYO83334.1	EBB05_14400	1953	hypothetical protein	46	23.5535	27.71	0.215207	-2.21621
AYO83798.1	EBB05_17030	4083	amino acid adenylation domain-containing protein	96	23.5121	27.6613	0.214829	-2.21874
AYO85197.1	EBB05_25220	468	beta-hydroxyacyl-ACP dehydratase	11	23.5043	27.6521	0.214757	-2.21922
AYO81499.1	EBB05_03840	1155	PAS domain-containing protein	27	23.3766	27.5019	0.21359	-2.22708
AYO84003.1	EBB05_18195	2322	ribonuclease R	54	23.2558	27.3598	0.212487	-2.23456
AYO83456.1	EBB05_15075	1806	PRK13017 family protein	42	23.2558	27.3598	0.212487	-2.23456
AYO84230.1	EBB05_19500	3150	Rne/Rng family ribonuclease	73	23.1746	27.2642	0.211745	-2.2396
AYO86113.1	EBB05_16810	1383	cysteine--tRNA ligase	32	23.1381	27.2213	0.211411	-2.24188
EBB05_29520	EBB05_29520	779	sprT domain-containing protein	18	23.1065	27.1842	0.211123	-2.24385
AYO81878.1	EBB05_06105	1170	flagellin	27	23.0769	27.1493	0.210852	-2.2457
AYO83194.1	EBB05_13595	651	cytochrome b	15	23.0415	27.1076	0.210528	-2.24791
AYO82726.1	EBB05_10945	2040	YgiQ family radical SAM protein	47	23.0392	27.105	0.210508	-2.24806
AYO83952.1	EBB05_17910	1347	hybrid sensor histidine kinase/response regulator	31	23.0141	27.0754	0.210278	-2.24963
AYO81348.1	EBB05_02990	957	FtsQ-type POTRA domain-containing protein	22	22.9885	27.0453	0.210044	-2.25123
AYO81281.1	EBB05_02595	435	type II toxin-antitoxin system VapC family toxin	10	22.9885	27.0453	0.210044	-2.25123
AYO82856.1	EBB05_11680	261	hypothetical protein	6	22.9885	27.0453	0.210044	-2.25123
AYO82860.1	EBB05_11705	741	JAB domain-containing protein	17	22.942	26.9906	0.209619	-2.25416
AYO84997.1	EBB05_24080	438	hypothetical protein	10	22.8311	26.8601	0.208606	-2.26115
AYO82765.1	EBB05_11155	570	NUDIX hydrolase	13	22.807	26.8318	0.208386	-2.26267
AYO86238.1	EBB05_22370	351	helix-turn-helix domain-containing protein	8	22.792	26.8141	0.208249	-2.26362
AYO80924.1	EBB05_00510	1368	hypothetical protein	31	22.6608	26.6598	0.20705	-2.27195
AYO83317.1	EBB05_14310	618	LysE family translocator	14	22.6537	26.6514	0.206985	-2.2724
AYO81896.1	EBB05_06200	885	alpha/beta hydrolase	20	22.5989	26.5869	0.206484	-2.2759
AYO84290.1	EBB05_19830	666	class I SAM-dependent methyltransferase	15	22.5225	26.4971	0.205787	-2.28078
AYO86180.1	EBB05_20390	444	MEKHLA domain-containing protein	10	22.5225	26.4971	0.205787	-2.28078
AYO81825.1	EBB05_05800	444	DMT family transporter	10	22.5225	26.4971	0.205787	-2.28078
AYO81666.1	EBB05_04850	1422	glutamate--tRNA ligase	32	22.5035	26.4747	0.205613	-2.282
AYO82807.1	EBB05_11405	1737	L-lactate permease	39	22.4525	26.4147	0.205147	-2.28527
AYO85100.1	EBB05_24695	852	glycosyltransferase	19	22.3005	26.2358	0.203758	-2.29507
AYO82149.1	EBB05_07700	180	hypothetical protein	4	22.2222	26.1438	0.203043	-2.30014
EBB05_22425	EBB05_22425	135	IS5/IS1182 family transposase	3	22.2222	26.1438	0.203043	-2.30014
AYO86107.1	EBB05_16570	678	hypothetical protein	15	22.1239	26.0281	0.202144	-2.30654
EBB05_13795	EBB05_13795	453	ImmA/IrrE family metallo-endopeptidase	10	22.0751	25.9707	0.201698	-2.30973
AYO82540.1	EBB05_09900	1095	GTP-binding protein	24	21.9178	25.7857	0.200261	-2.32004
AYO81299.1	EBB05_02690	594	Uma2 family endonuclease	13	21.8855	25.7477	0.199966	-2.32217
AYO84628.1	EBB05_21845	642	HD domain-containing protein	14	21.8069	25.6551	0.199248	-2.32737
AYO84696.1	EBB05_22290	2436	formate dehydrogenase-N subunit alpha	53	21.757	25.5964	0.198792	-2.33067
AYO86062.1	EBB05_14005	645	MBL fold metallo-hydrolase	14	21.7054	25.5358	0.198321	-2.33409
AYO85571.1	EBB05_27320	1245	HlyD family secretion protein	27	21.6867	25.5138	0.19815	-2.33533
AYO83486.1	EBB05_15240	600	cysteine hydrolase	13	21.6667	25.4902	0.197967	-2.33667
AYO82012.1	EBB05_06910	1020	zinc-binding alcohol dehydrogenase family protein	22	21.5686	25.3749	0.197071	-2.34321
AYO85922.1	EBB05_05515	510	CoA-binding protein	11	21.5686	25.3749	0.197071	-2.34321
AYO81820.1	EBB05_05775	603	acyltransferase	13	21.5589	25.3634	0.196982	-2.34387
AYO82013.1	EBB05_06915	372	transcriptional regulator	8	21.5054	25.3004	0.196493	-2.34745
AYO81803.1	EBB05_05645	1773	glycosyltransferase family 61 protein	38	21.4326	25.2148	0.195828	-2.35234
EBB05_13945	EBB05_13945	840	hypothetical protein	18	21.4286	25.2101	0.195791	-2.35261
AYO86067.1	EBB05_14145	702	hypothetical protein	15	21.3675	25.1383	0.195233	-2.35673
AYO83318.1	EBB05_14315	1077	3%2C4-dihydroxy-2-butanone-4-phosphate synthase	23	21.3556	25.1243	0.195125	-2.35753
AYO86572.1	EBB05_29955	939	IS6 family transposase	20	21.2993	25.0579	0.19461	-2.36134
AYO84560.1	EBB05_21430	1785	glucan ABC transporter ATP-binding protein/ permease	38	21.2885	25.0453	0.194512	-2.36207
AYO84878.1	EBB05_23380	423	MucR family transcriptional regulator	9	21.2766	25.0313	0.194403	-2.36288
AYO83892.1	EBB05_17550	1317	FAD-binding protein	28	21.2604	25.0123	0.194255	-2.36398
AYO85737.1	EBB05_28255	471	nuclear transport factor 2 family protein	10	21.2314	24.9781	0.19399	-2.36595
AYO80961.1	EBB05_00735	2262	phosphoenolpyruvate--protein phosphotransferase	48	21.2202	24.9649	0.193887	-2.36671
AYO82547.1	EBB05_09970	2034	M23 family metallopeptidase	43	21.1406	24.8713	0.19316	-2.37213
EBB05_30190	EBB05_30190	1232	IS3 family transposase	26	21.1039	24.8281	0.192825	-2.37464
AYO84229.1	EBB05_19495	1329	glycolate oxidase iron-sulfur subunit	28	21.0685	24.7864	0.192501	-2.37706
AYO82383.1	EBB05_09005	429	large conductance mechanosensitive channel protein MscL	9	20.979	24.6812	0.191684	-2.3832
AYO86347.1	EBB05_27920	477	Tat pathway signal protein	10	20.9644	24.664	0.19155	-2.38421
EBB05_29010	EBB05_29010	1194	hypothetical protein	25	20.938	24.633	0.191309	-2.38602
AYO81117.1	EBB05_01660	1341	sorbosone dehydrogenase family protein	28	20.8799	24.5646	0.190778	-2.39003
AYO82941.1	EBB05_12140	288	hypothetical protein	6	20.8333	24.5098	0.190353	-2.39325
AYO83988.1	EBB05_18105	1056	class 1 fructose-bisphosphatase	22	20.8333	24.5098	0.190353	-2.39325
AYO82097.1	EBB05_07405	528	hypothetical protein	11	20.8333	24.5098	0.190353	-2.39325
AYO82173.1	EBB05_07840	867	transketolase	18	20.7612	24.425	0.189694	-2.39825
AYO84829.1	EBB05_23115	627	riboflavin synthase	13	20.7337	24.3925	0.189442	-2.40017
AYO85675.1	EBB05_27885	483	YaiI/YqxD family protein	10	20.7039	24.3576	0.18917	-2.40224
AYO86192.1	EBB05_20845	3237	DEAD/DEAH box helicase	67	20.6982	24.3508	0.189118	-2.40264
AYO81699.1	EBB05_05050	726	7-cyano-7-deazaguanine synthase QueC	15	20.6612	24.3072	0.188779	-2.40523
AYO82366.1	EBB05_08915	195	hypothetical protein	4	20.5128	24.1327	0.187424	-2.41562
AYO82621.1	EBB05_10365	1221	phosphopentomutase	25	20.475	24.0883	0.187079	-2.41828
AYO86538.1	EBB05_29740	1809	glycoside hydrolase family 15 protein	37	20.4533	24.0627	0.18688	-2.41981
AYO82986.1	EBB05_12380	1866	ABC transporter ATP-binding protein	38	20.3644	23.9581	0.186068	-2.4261
AYO86090.1	EBB05_15475	393	thioredoxin	8	20.3562	23.9485	0.185993	-2.42668
AYO83433.1	EBB05_14950	1035	alpha/beta hydrolase	21	20.2899	23.8704	0.185387	-2.43139
AYO81501.1	EBB05_03850	297	GIY-YIG nuclease family protein	6	20.202	23.7671	0.184584	-2.43765
AYO83726.1	EBB05_16625	891	SMP-30/gluconolactonase/LRE family protein	18	20.202	23.7671	0.184584	-2.43765
AYO82725.1	EBB05_10935	1437	cardiolipin synthase	29	20.1809	23.7423	0.184392	-2.43915
AYO82531.1	EBB05_09845	1392	serine--tRNA ligase	28	20.1149	23.6646	0.183789	-2.44388
AYO84962.1	EBB05_23865	597	NAD(P)H:quinone oxidoreductase	12	20.1005	23.6477	0.183657	-2.44492
AYO85761.1	EBB05_28390	450	anaerobic typically selenocysteine-containing protein	9	20	23.5294	0.182739	-2.45215
AYO84833.1	EBB05_23135	450	hypothetical protein	9	20	23.5294	0.182739	-2.45215
AYO82733.1	EBB05_10985	1107	site-specific DNA-methyltransferase	22	19.8735	23.3806	0.181583	-2.4613
AYO85976.1	EBB05_08555	3021	isoleucine--tRNA ligase	60	19.861	23.3659	0.181468	-2.46221
AYO85839.1	EBB05_01565	1467	hypothetical protein	29	19.7682	23.2567	0.180621	-2.46896
AYO80919.1	EBB05_00470	1014	WD40 repeat domain-containing protein	20	19.7239	23.2045	0.180216	-2.4722
AYO84488.1	EBB05_21005	1269	N-acetylmuramoyl-L-alanine amidase	25	19.7006	23.1771	0.180002	-2.47391
AYO86513.1	EBB05_29575	660	ParA family protein	13	19.697	23.1729	0.17997	-2.47417
AYO84766.1	EBB05_22765	711	histidine phosphotransferase	14	19.6906	23.1654	0.179911	-2.47464
AYO80959.1	EBB05_00725	762	bifunctional 2-polyprenyl-6-hydroxyphenol methylase/3-demethylubiquinol 3-O-methyltransferase UbiG	15	19.685	23.1589	0.179861	-2.47505
AYO84945.1	EBB05_23760	864	porin family protein	17	19.6759	23.1481	0.179777	-2.47572
AYO86114.1	EBB05_16825	1068	DUF2865 domain-containing protein	21	19.6629	23.1328	0.179659	-2.47667
AYO81754.1	EBB05_05355	2190	glycine--tRNA ligase subunit beta	43	19.6347	23.0997	0.179401	-2.47874
AYO82308.1	EBB05_08600	3471	hypothetical protein	68	19.5909	23.0481	0.179001	-2.48196
AYO84536.1	EBB05_21300	1026	KpsF/GutQ family sugar-phosphate isomerase	20	19.4932	22.9331	0.178108	-2.48918
AYO81892.1	EBB05_06175	1026	histidine kinase	20	19.4932	22.9331	0.178108	-2.48918
AYO85767.1	EBB05_28420	462	Tellurite resistance protein TerB	9	19.4805	22.9183	0.177992	-2.49012
AYO81388.1	EBB05_03205	462	Lrp/AsnC family transcriptional regulator	9	19.4805	22.9183	0.177992	-2.49012
AYO84498.1	EBB05_21055	873	alpha/beta hydrolase	17	19.4731	22.9095	0.177924	-2.49067
AYO81528.1	EBB05_04025	771	SDR family oxidoreductase	15	19.4553	22.8885	0.177761	-2.49199
AYO82491.1	EBB05_09610	1137	DNA replication/repair protein RecF	22	19.3492	22.7637	0.176792	-2.49988
AYO82630.1	EBB05_10420	621	GNAT family N-acetyltransferase	12	19.3237	22.7337	0.176559	-2.50178
AYO85415.1	EBB05_26435	831	aldo/keto reductase	16	19.2539	22.6517	0.175922	-2.507
AYO81198.1	EBB05_02130	987	bifunctional riboflavin kinase/FAD synthetase	19	19.2503	22.6474	0.175888	-2.50727
AYO85724.1	EBB05_28180	780	precorrin-2 C(20)-methyltransferase	15	19.2308	22.6244	0.17571	-2.50873
AYO83757.1	EBB05_16795	1353	flagellar protein export ATPase FliI	26	19.2166	22.6077	0.17558	-2.5098
AYO82958.1	EBB05_12235	366	hypothetical protein	7	19.1257	22.5008	0.17475	-2.51664
AYO83989.1	EBB05_18110	942	LysR family transcriptional regulator	18	19.1083	22.4803	0.174591	-2.51795
AYO83917.1	EBB05_17690	786	3-hydroxybutyrate dehydrogenase	15	19.084	22.4517	0.174369	-2.51979
AYO81967.1	EBB05_06660	1521	malonyl-CoA synthase	29	19.0664	22.4311	0.174208	-2.52111
AYO86124.1	EBB05_17545	1998	squalene--hopene cyclase	38	19.019	22.3753	0.173775	-2.5247
AYO85828.1	EBB05_00975	843	urate oxidase	16	18.9798	22.3292	0.173417	-2.52768
AYO83719.1	EBB05_16580	2688	alanine--tRNA ligase	51	18.9732	22.3214	0.173357	-2.52818
AYO84019.1	EBB05_18290	1164	PrpF family protein	22	18.9003	22.2357	0.172691	-2.53373
AYO82615.1	EBB05_10330	1218	flagellar motor switch protein FliM	23	18.8834	22.2158	0.172536	-2.53503
AYO81684.1	EBB05_04950	531	GNAT family N-acetyltransferase	10	18.8324	22.1558	0.17207	-2.53893
AYO85792.1	EBB05_28565	1281	O-acetylhomoserine aminocarboxypropyltransferase	24	18.7354	22.0416	0.171184	-2.54638
AYO82900.1	EBB05_11920	267	hypothetical protein	5	18.7266	22.0313	0.171103	-2.54706
AYO85883.1	EBB05_03665	2247	bifunctional (p)ppGpp synthetase/guanosine-3'%2C5'-bis(diphosphate) 3'-pyrophosphohydrolase	42	18.6916	21.9901	0.170784	-2.54976
AYO85568.1	EBB05_27305	858	phosphatidate cytidylyltransferase	16	18.648	21.9388	0.170386	-2.55312
AYO85011.1	EBB05_24165	1134	ABC transporter substrate-binding protein	21	18.5185	21.7865	0.169202	-2.56318
AYO85703.1	EBB05_28050	324	YbaB/EbfC family nucleoid-associated protein	6	18.5185	21.7865	0.169202	-2.56318
AYO82421.1	EBB05_09225	1461	nitrogen regulation protein NR(I)	27	18.4805	21.7418	0.168855	-2.56614
[truncated: 4,013 more rows]

## Sheet: Amorphotheca_resinae
product_acc	locus_tag	length_nucl	annotation	read_count	RPK	RPKM	fold_change_TFIIB	log2	Diamond_BLAST_Best_Hit_("hypothetical protein" excluded)	Marks_Figure 6
PSS28272.1	M430DRAFT_24619	929	hypothetical protein	20842	22434.9	14199.3	650.448	9.34529	TVY80831.1 Protein FDD123 [Lachnellula suecica]	Top 5
PSS20549.1	M430DRAFT_139159	912	hypothetical protein	13748	15074.6	9540.86	437.053	8.77166	CZS97623.1 related to SRP40 Suppressor of mutant AC40 of RNA polymerase I and III [Rhynchosporium commune]	Top 5
PSS27822.1	M430DRAFT_32403	293	hypothetical protein	3413	11648.5	7372.45	337.721	8.39969	#N/A	Top 5
PSS13224.1	M430DRAFT_52399	1051	hypothetical protein	10914	10384.4	6572.4	301.072	8.23396	VBB78410.1 Ubiquitin, putative [Yarrowia lipolytica]	Top 5
PSS18388.1	M430DRAFT_238743	999	hypothetical protein	10274	10284.3	6509.04	298.17	8.21999	#N/A	Top 5
PSS10500.1	M430DRAFT_54522	231	hypothetical protein	2112	9142.86	5786.62	265.076	8.05026	XP_024743131.1 uncharacterized protein K444DRAFT_607664 [Hyaloscypha bicolor E]
PSS27371.1	M430DRAFT_92982	294	hypothetical protein	1787	6078.23	3846.98	176.225	7.46127	CZR60402.1 related to allergen Asp f 7 [Phialocephala subalpina]
PSS12701.1	M430DRAFT_111165	474	hypothetical protein	2505	5284.81	3344.82	153.221	7.25947	PMD21039.1 putative ATP synthase subunit 9, mitochondrial [Pezoloma ericae]
PSS07143.1	M430DRAFT_193540	683	hypothetical protein	3469	5079.06	3214.6	147.256	7.20218	#N/A
PSS10872.1	M430DRAFT_146179	3175	hypothetical protein	15405	4851.97	3070.87	140.672	7.13619	PMD16494.1 putative plasma membrane ATPase [Pezoloma ericae]
PSS08645.1	M430DRAFT_37439	317	hypothetical protein	1515	4779.18	3024.8	138.561	7.11438	#N/A
PSS09201.1	M430DRAFT_88190	539	hypothetical protein	2533	4699.44	2974.33	136.25	7.09011	OJD13883.1 histone H2B [Emergomyces pasteurianus Ep9510]
PSS25695.1	M430DRAFT_48123	1128	hypothetical protein	4965	4401.6	2785.82	127.614	6.99565	XP_031919293.1 uncharacterized protein BDV38DRAFT_267224 [Aspergillus pseudotamarii]
PSS07053.1	M430DRAFT_148149	529	hypothetical protein	2244	4241.97	2684.79	122.986	6.94235	XP_018069102.1 putative ubiquitin-40S ribosomal protein S27a [Phialocephala scopiformis]
PSS23063.1	M430DRAFT_97196	603	hypothetical protein	2445	4054.73	2566.28	117.558	6.87722	XP_018076762.1 HSP20-like chaperone [Phialocephala scopiformis]
PSS20478.1	M430DRAFT_148624	186	hypothetical protein	713	3833.33	2426.16	111.139	6.79622	TVY32082.1 Cytochrome c oxidase subunit 7A [Lachnellula subtilissima]
PSS22252.1	M430DRAFT_54511	402	hypothetical protein	1537	3823.38	2419.86	110.85	6.79247	CZR52040.1 probable cytochrome b5 [Phialocephala subalpina]
PSS06648.1	M430DRAFT_62189	1299	hypothetical protein	4755	3660.51	2316.78	106.128	6.72966	XP_033414836.1 flavohemoprotein [Aspergillus lentulus]
PSS13314.1	M430DRAFT_267740	1376	hypothetical protein	4776	3470.93	2196.79	100.632	6.65294	XP_024736294.1 40S ribosomal protein S3aE [Hyaloscypha bicolor E]
PSS27632.1	M430DRAFT_195173	663	hypothetical protein	2278	3435.9	2174.62	99.6161	6.63831	PMD25427.1 putative 60S ribosomal protein L10-A [Pezoloma ericae]
PSS08597.1	M430DRAFT_128687	1974	carbohydrate-binding module family 43 protein	6752	3420.47	2164.85	99.1687	6.63181	XP_024716995.1 carbohydrate-binding module family 43 protein [Amorphotheca resinae ATCC 22711]
PSS10756.1	M430DRAFT_23508	171	hypothetical protein	581	3397.66	2150.42	98.5075	6.62216	#N/A
PSS23480.1	M430DRAFT_194797	384	hypothetical protein	1290	3359.38	2126.19	97.3975	6.60581	XP_031001666.1 uncharacterized protein LHYA1_G007911 [Lachnellula hyalina]
PSS25009.1	M430DRAFT_133117	3344	hypothetical protein	10966	3279.31	2075.51	95.0761	6.57101	RDW65016.1 2-oxoglutarate dehydrogenase component E1 [Coleophoma cylindrospora]
PSS27991.1	M430DRAFT_148668	303	hypothetical protein	927	3059.41	1936.33	88.7005	6.47087	TVY21335.1 ATPase inhibitor [Lachnellula arida]
PSS21875.1	M430DRAFT_17448	1730	hypothetical protein	5205	3008.67	1904.22	87.2296	6.44675	CZR51767.1 homogentisate 1,2-dioxygenase [Phialocephala subalpina]
PSS22013.1	M430DRAFT_65244	822	hypothetical protein	2453	2984.18	1888.72	86.5197	6.43496	XP_018077918.1 ATP synthase D chain, mitochondrial [Phialocephala scopiformis]
PSS22129.1	M430DRAFT_99794	554	hypothetical protein	1621	2925.99	1851.89	84.8325	6.40655	XP_025474090.1 histone-fold-containing protein, partial [Aspergillus neoniger CBS 115656]
PSS13103.1	M430DRAFT_70351	171	hypothetical protein	493	2883.04	1824.71	83.5872	6.38521	KAF2197599.1 40S ribosomal protein S29 [Delitschia confertaspora ATCC 74209]
PSS06939.1	M430DRAFT_23389	213	hypothetical protein	614	2882.63	1824.45	83.5753	6.385	#N/A
PSS18793.1	M430DRAFT_62317	237	hypothetical protein	675	2848.1	1802.6	82.5742	6.36762	XP_016618757.1 conidiation-specific protein 10 [Cladophialophora bantiana CBS 173.52]
PSS15047.1	M430DRAFT_142410	1805	hypothetical protein	5129	2841.55	1798.45	82.3843	6.3643	OWP04855.1 beta-tubulin [Marssonina coronariae]
PSS18396.1	M430DRAFT_31854	510	hypothetical protein	1445	2833.33	1793.25	82.1461	6.36012	CZR54513.1 probable Translationally-controlled tumor protein homolog [Phialocephala subalpina]
PSS18511.1	M430DRAFT_240443	2128	hypothetical protein	6025	2831.3	1791.96	82.087	6.35908	THY99138.1 cytochrome P450 [Aureobasidium pullulans]	Cluster 1
PSS27781.1	M430DRAFT_15042	402	hypothetical protein	1137	2828.36	1790.1	82.0018	6.35758	#N/A
PSS18775.1	M430DRAFT_58879	1592	hypothetical protein	4481	2814.7	1781.45	81.6058	6.3506	XP_001598458.1 peroxisomal catalase [Sclerotinia sclerotiorum 1980 UF-70]
PSS12430.1	M430DRAFT_148556	291	hypothetical protein	802	2756.01	1744.31	79.9044	6.3202	GAT28210.1 aminoalcoholphosphotransferase [Aspergillus luchuensis]
PSS22128.1	M430DRAFT_98723	323	hypothetical protein	868	2687.31	1700.83	77.9124	6.28378	XP_031035725.1 histone H4 [Fusarium oxysporum NRRL 32931]
PSS28244.1	M430DRAFT_111241	279	hypothetical protein	736	2637.99	1669.62	76.4826	6.25706	RDW59509.1 putative RPL43B-60S large subunit ribosomal protein [Coleophoma cylindrospora]
PSS27253.1	M430DRAFT_111822	713	hypothetical protein	1863	2612.9	1653.74	75.7552	6.24327	KUI74304.1 Clock-controlled protein 6 [Valsa mali]
PSS25674.1	M430DRAFT_148575	486	hypothetical protein	1260	2592.59	1640.88	75.1663	6.23202	PMD23190.1 eukaryotic translation initiation factor eif-5a [Pezoloma ericae]
PSS22239.1	M430DRAFT_46096	1386	glycoside hydrolase family 16 protein	3582	2584.42	1635.71	74.9293	6.22746	XP_024722394.1 glycoside hydrolase family 16 protein [Amorphotheca resinae ATCC 22711]
PSS27747.1	M430DRAFT_23386	1194	hypothetical protein	3061	2563.65	1622.56	74.3273	6.21582	KAE8441348.1 translation initiation factor eIF4A [Helotiales sp. DMI_Dod_QoI]
PSS17003.1	M430DRAFT_37823	1434	hypothetical protein	3650	2545.33	1610.97	73.796	6.20547	XP_018072850.1 putative 6-phosphogluconate dehydrogenase, decarboxylating 2 [Phialocephala scopiformis]
PSS13317.1	M430DRAFT_44099	549	hypothetical protein	1378	2510.02	1588.62	72.7723	6.18532	CZS97363.1 probable 40S ribosomal protein S25 [Rhynchosporium commune]
PSS08607.1	M430DRAFT_148638	1437	hypothetical protein	3570	2484.34	1572.37	72.0279	6.17048	PMD12762.1 mitochondrial processing peptidase beta subunit mitochondrial precursor [Pezoloma ericae]
PSS23132.1	M430DRAFT_111162	318	hypothetical protein	790	2484.28	1572.33	72.026	6.17045	PMD31168.1 TMEM14-domain-containing protein [Hyaloscypha variabilis F]
PSS22838.1	M430DRAFT_273451	1006	hypothetical protein	2486	2471.17	1564.03	71.6461	6.16282	PMD26584.1 putative ATP synthase subunit 4, mitochondrial [Pezoloma ericae]
PSS12402.1	M430DRAFT_44332	735	hypothetical protein	1815	2469.39	1562.9	71.5943	6.16177	PBP28559.1 cytochrome c oxidase subunit VIa [Diplocarpon rosae]
PSS27664.1	M430DRAFT_129998	966	hypothetical protein	2385	2468.94	1562.62	71.5814	6.16151	CZR51065.1 cytochrome c1 haem protein [Phialocephala subalpina]
PSS12183.1	M430DRAFT_44147	1331	glycoside hydrolase family 18 protein	3285	2468.07	1562.07	71.5561	6.161	XP_024718181.1 glycoside hydrolase family 18 protein [Amorphotheca resinae ATCC 22711]
PSS25625.1	M430DRAFT_110984	1398	hypothetical protein	3400	2432.05	1539.27	70.5117	6.13979	PQE28975.1 acyl- desaturase protein [Rutstroemia sp. NJR-2017a BBW]
PSS27678.1	M430DRAFT_23475	924	hypothetical protein	2235	2418.83	1530.91	70.1285	6.13193	PVH73813.1 hydroxynaphthalene reductase [Cadophora sp. DSE1049]
PSS07037.1	M430DRAFT_31637	1659	hypothetical protein	3996	2408.68	1524.48	69.8342	6.12586	TVY93610.1 Succinyl-CoA:3-ketoacid coenzyme A transferase 1, mitochondrial [Lachnellula willkommii]
PSS27035.1	M430DRAFT_31937	2967	hypothetical protein	7138	2405.8	1522.66	69.7506	6.12413	PMD24226.1 long chain fatty alcohol oxidase-like protein [Pezoloma ericae]
PSS27204.1	M430DRAFT_111197	552	hypothetical protein	1319	2389.49	1512.34	69.2779	6.11432	KAA6410208.1 GTP-binding rhoA [Lasallia pustulata]
PSS25938.1	M430DRAFT_62245	1107	hypothetical protein	2623	2369.47	1499.66	68.6973	6.10218	CZR69230.1 uncharacterized protein PAC_19130 [Phialocephala subalpina]
PSS28058.1	M430DRAFT_111053	975	hypothetical protein	2308	2367.18	1498.21	68.631	6.10079	CZR62934.1 probable transaldolase [Phialocephala subalpina]
PSS21993.1	M430DRAFT_111255	2607	hypothetical protein	6143	2356.35	1491.36	68.317	6.09417	XP_024742100.1 uncharacterized protein K444DRAFT_640194 [Hyaloscypha bicolor E]
PSS16769.1	M430DRAFT_130010	2073	hypothetical protein	4881	2354.56	1490.23	68.2651	6.09308	PMD36183.1 NADPH-cytochrome P450 reductase, variant [Hyaloscypha variabilis F]
PSS27975.1	M430DRAFT_70449	771	hypothetical protein	1815	2354.09	1489.93	68.2514	6.09279	XP_031869388.1 uncharacterized protein BP5553_06084 [Venustampulla echinocandica]
PSS27726.1	M430DRAFT_54519	801	hypothetical protein	1869	2333.33	1476.79	67.6497	6.08001	PQE27294.1 14-3-3 protein [Rutstroemia sp. NJR-2017a WRK4]
PSS06805.1	M430DRAFT_46142	354	hypothetical protein	808	2282.49	1444.61	66.1755	6.04823	XP_024742805.1 uncharacterized protein K444DRAFT_518267 [Hyaloscypha bicolor E]
PSS23121.1	M430DRAFT_130012	897	hypothetical protein	2036	2269.79	1436.57	65.8074	6.04018	PQE14149.1 ATP synthase F1 gamma subunit protein [Rutstroemia sp. NJR-2017a BVV2]
PSS18579.1	M430DRAFT_23458	471	hypothetical protein	1069	2269.64	1436.48	65.803	6.04008	RDW59984.1 40S ribosomal protein S18 [Coleophoma crateriformis]
PSS20146.1	M430DRAFT_46146	1350	hypothetical protein	2983	2209.63	1398.5	64.0632	6.00142	PMD14563.1 adenosylhomocysteinase [Pezoloma ericae]
PSS27923.1	M430DRAFT_148806	1305	glycoside hydrolase family 17 protein	2865	2195.4	1389.5	63.6507	5.9921	XP_024725448.1 glycoside hydrolase family 17 protein, partial [Amorphotheca resinae ATCC 22711]
PSS25565.1	M430DRAFT_111126	3636	hypothetical protein	7913	2176.29	1377.4	63.0967	5.97949	KIN08912.1 glyoxal oxidase [Oidiodendron maius Zn]
PSS20197.1	M430DRAFT_148549	1185	hypothetical protein	2529	2134.18	1350.75	61.8756	5.9513	XP_031874589.1 S-adenosylmethionine synthase [Venustampulla echinocandica]
PSS18502.1	M430DRAFT_194867	936	hypothetical protein	1990	2126.07	1345.61	61.6405	5.94581	OCK75113.1 phosphoesterase-domain-containing protein [Lepidopterella palustris CBS 459.81]
PSS14926.1	M430DRAFT_23402	345	hypothetical protein	719	2084.06	1319.02	60.4225	5.91701	#N/A
PSS06822.1	M430DRAFT_148806	693	hypothetical protein	1438	2075.04	1313.31	60.161	5.91076	KAE9375701.1 OSCP-domain-containing protein, partial [Chalara longipes BDJ]
PSS25558.1	M430DRAFT_23398	1155	hypothetical protein	2389	2068.4	1309.11	59.9685	5.90613	TVY54949.1 Isocitrate dehydrogenase [NAD] subunit 2, mitochondrial [Lachnellula cervina]
PSS18580.1	M430DRAFT_195270	564	hypothetical protein	1162	2060.28	1303.98	59.7333	5.90046	XP_008084995.1 Ribosomal protein L22 [Glarea lozoyensis ATCC 20868]
PSS22394.1	M430DRAFT_54593	1137	hypothetical protein	2333	2051.89	1298.67	59.4899	5.89457	XP_024743267.1 uncharacterized protein K444DRAFT_517222 [Hyaloscypha bicolor E]
PSS22458.1	M430DRAFT_129871	990	hypothetical protein	2023	2043.43	1293.31	59.2447	5.88862	XP_018067179.1 alpha subunit of succinyl-CoA ligase [Phialocephala scopiformis]
PSS16862.1	M430DRAFT_148752	498	hypothetical protein	969	1945.78	1231.51	56.4136	5.81797	TVY18520.1 ATP synthase subunit delta [Lachnellula arida]
PSS22145.1	M430DRAFT_194767	1929	hypothetical protein	3738	1937.79	1226.45	56.1819	5.81203	CZR52020.1 phenol 2-monooxygenase [Phialocephala subalpina]
PSS28441.1	M430DRAFT_148563	420	hypothetical protein	803	1911.9	1210.07	55.4313	5.79263	XP_007291814.1 60S ribosomal protein L23 [Marssonina brunnea f. sp. 'multigermtubi' MB_m1]
PSS16810.1	M430DRAFT_31845	1902	hypothetical protein	3600	1892.74	1197.94	54.8758	5.7781	PMD28335.1 kinase-like protein [Pezoloma ericae]
PSS20652.1	M430DRAFT_195817	342	hypothetical protein	638	1865.5	1180.69	54.0859	5.75718	#N/A
PSS07188.1	M430DRAFT_70473	846	hypothetical protein	1558	1841.61	1165.57	53.3932	5.73859	XP_024740588.1 uncharacterized protein K444DRAFT_584590 [Hyaloscypha bicolor E]
PSS17072.1	M430DRAFT_37771	693	hypothetical protein	1273	1836.94	1162.62	53.2579	5.73492	KAE9366970.1 mitochondrial peroxiredoxin PRX1 [Chalara longipes BDJ]
PSS27909.1	M430DRAFT_23486	654	hypothetical protein	1195	1827.22	1156.47	52.976	5.72727	KAE9381475.1 ras-domain-containing protein [Chalara longipes BDJ]
PSS20090.1	M430DRAFT_111236	1665	hypothetical protein	3025	1816.82	1149.88	52.6745	5.71903	XP_018062360.1 phosphoglucomutase-like protein [Phialocephala scopiformis]
PSS12396.1	M430DRAFT_111393	411	hypothetical protein	744	1810.22	1145.71	52.4832	5.71378	#N/A
PSS12253.1	M430DRAFT_62215	2004	hypothetical protein	3571	1781.94	1127.81	51.6632	5.69107	XP_024730988.1 uncharacterized protein K444DRAFT_667717 [Hyaloscypha bicolor E]
PSS16888.1	M430DRAFT_54492	309	hypothetical protein	543	1757.28	1112.2	50.9484	5.67096	CZR66253.1 probable glutaredoxin Grx1 [Phialocephala subalpina]
PSS28002.1	M430DRAFT_37776	1317	hypothetical protein	2308	1752.47	1109.16	50.8088	5.66701	CZR50716.1 enolase [Phialocephala subalpina]
PSS25697.1	M430DRAFT_111218	207	hypothetical protein	359	1734.3	1097.66	50.2821	5.65197	XP_031868181.1 uncharacterized protein BP5553_07289 [Venustampulla echinocandica]
PSS10674.1	M430DRAFT_37827	765	hypothetical protein	1321	1726.8	1092.91	50.0646	5.64572	RDW70282.1 60S ribosomal protein L2 [Coleophoma crateriformis]
PSS06750.1	M430DRAFT_148638	1380	hypothetical protein	2368	1715.94	1086.04	49.7499	5.63662	OCK99199.1 phosphoesterase-domain-containing protein [Cenococcum geophilum 1.58]
PSS13052.1	M430DRAFT_62255	744	hypothetical protein	1265	1700.27	1076.12	49.2954	5.62338	XP_001587441.1 triosephosphate isomerase [Sclerotinia sclerotiorum 1980 UF-70]
PSS06952.1	M430DRAFT_23411	801	hypothetical protein	1357	1694.13	1072.24	49.1175	5.61817	KAF5871262.1 putative mannitol dehydrogenase protein [Botrytis fragariae]
PSS25690.1	M430DRAFT_62267	1536	hypothetical protein	2539	1652.99	1046.2	47.9248	5.5827	PMD16234.1 alkaline phosphatase-like protein [Pezoloma ericae]
PSS18362.1	M430DRAFT_111050	213	hypothetical protein	347	1629.11	1031.08	47.2323	5.5617	#N/A
PSS28050.1	M430DRAFT_23430	1584	hypothetical protein	2524	1593.43	1008.5	46.198	5.52976	TVY92424.1 Subtilisin-like proteinase Spm1 [Lachnellula willkommii]
PSS20607.1	M430DRAFT_23396	489	hypothetical protein	774	1582.82	1001.79	45.8903	5.52012	KAF6819496.1 zinc knuckle domain containing protein [Colletotrichum sojae]
PSS13291.1	M430DRAFT_46100	975	hypothetical protein	1538	1577.44	998.377	45.7342	5.5152	XP_008083913.1 Mitochondrial carrier [Glarea lozoyensis ATCC 20868]
PSS20600.1	M430DRAFT_111121	411	hypothetical protein	648	1576.64	997.875	45.7112	5.51447	XP_007292549.1 40S ribosomal protein S24 [Marssonina brunnea f. sp. 'multigermtubi' MB_m1]
PSS27774.1	M430DRAFT_111301	3579	hypothetical protein	5601	1564.96	990.482	45.3725	5.50375	CZR50634.1 PYC2 Pyruvate carboxylase 2 [Phialocephala subalpina]
PSS15010.1	M430DRAFT_54552	885	glycoside hydrolase family 17 protein	1368	1545.76	978.331	44.8159	5.48594	XP_024719609.1 glycoside hydrolase family 17 protein [Amorphotheca resinae ATCC 22711]
PSS16950.1	0	1593	hypothetical protein	2440	1531.7	969.431	44.4082	5.47275	KAE9381838.1 glycoside hydrolase family 20 protein [Chalara longipes BDJ]
PSS22932.1	M430DRAFT_54534	1338	hypothetical protein	2034	1520.18	962.139	44.0742	5.46186	KAE9372087.1 atp-specific succinyl-CoA synthetase beta subunit [Chalara longipes BDJ]
PSS23406.1	M430DRAFT_111198	456	hypothetical protein	692	1517.54	960.471	43.9977	5.45936	ESZ92792.1 nucleoside diphosphate kinase [Sclerotinia borealis F-4128]
PSS15287.1	M430DRAFT_23503	1860	hypothetical protein	2820	1516.13	959.575	43.9567	5.45801	XP_018074058.1 amino acid permease [Phialocephala scopiformis]
PSS12688.1	M430DRAFT_195607	771	hypothetical protein	1168	1514.92	958.807	43.9215	5.45686	#N/A
PSS22027.1	M430DRAFT_111016	1494	hypothetical protein	2263	1514.73	958.687	43.916	5.45668	PMD35284.1 aldehyde dehydrogenase [Hyaloscypha variabilis F]	Cluster 1
PSS16857.1	M430DRAFT_111194	1869	hypothetical protein	2829	1513.64	958.002	43.8847	5.45565	PVH85041.1 WSC-domain-containing protein [Cadophora sp. DSE1049]
PSS06806.1	M430DRAFT_70449	258	hypothetical protein	389	1507.75	954.273	43.7139	5.45002	XP_018072615.1 putative cytochrome c oxidase subunit 6B [Phialocephala scopiformis]
PSS27292.1	M430DRAFT_130130	438	hypothetical protein	656	1497.72	947.922	43.4229	5.44038	XP_001588322.1 40S ribosomal protein S23 [Sclerotinia sclerotiorum 1980 UF-70]
PSS25334.1	M430DRAFT_111357	1206	hypothetical protein	1796	1489.22	942.545	43.1766	5.43218	TVY87923.1 putative sugar phosphate/phosphate translocator [Lachnellula willkommii]
PSS13029.1	M430DRAFT_111022	2466	hypothetical protein	3665	1486.21	940.641	43.0894	5.42926	KAE8441799.1 AAA ATPase cdc48 [Helotiales sp. DMI_Dod_QoI]
PSS20366.1	M430DRAFT_23419	576	hypothetical protein	848	1472.22	931.786	42.6837	5.41561	TVY62755.1 Repressor of RNA polymerase III transcription maf1 [Lachnellula suecica]
PSS06655.1	M430DRAFT_195262	612	hypothetical protein	892	1457.52	922.479	42.2574	5.40113	TVY52290.1 40S ribosomal protein S8-B [Lachnellula cervina]
PSS13175.1	M430DRAFT_111245	1152	hypothetical protein	1666	1446.18	915.304	41.9287	5.38987	KAE9373500.1 Inositolphosphorylceramide-B hydroxylase [Chalara longipes BDJ]
PSS15299.1	M430DRAFT_62324	486	hypothetical protein	694	1427.98	903.787	41.4011	5.3716	OAA46939.1 40S ribosomal protein S11 [Metarhizium rileyi RCEF 4871]
PSS25309.1	M430DRAFT_195532	906	hypothetical protein	1265	1396.25	883.701	40.481	5.33917	XP_031004320.1 40S ribosomal protein [Lachnellula hyalina]
PSS13164.1	M430DRAFT_195783	345	hypothetical protein	479	1388.41	878.738	40.2537	5.33105	CZR57287.1 probable 60S ribosomal protein L34 [Phialocephala subalpina]
PSS09152.1	M430DRAFT_111080	2229	hypothetical protein	3073	1378.65	872.56	39.9707	5.32087	PMD38823.1 NADH-ubiquinone oxidoreductase 78 kDa subunit mitochondrial precursor [Hyaloscypha variabilis F]
PSS22917.1	M430DRAFT_46115	1353	hypothetical protein	1850	1367.33	865.4	39.6427	5.30898	RDW71355.1 tubulin alpha chain-1 [Coleophoma cylindrospora]
PSS12466.1	M430DRAFT_129952	774	hypothetical protein	1058	1366.93	865.142	39.6309	5.30855	XP_031007620.1 40S ribosomal protein [Lachnellula hyalina]
PSS23278.1	M430DRAFT_37814	414	hypothetical protein	559	1350.24	854.583	39.1472	5.29084	CZR56756.1 probable cytochrome-c oxidase chain VI precursor [Phialocephala subalpina]
PSS20334.1	M430DRAFT_23384	804	hypothetical protein	1073	1334.58	844.669	38.693	5.274	PVH80751.1 t-SNARE [Cadophora sp. DSE1049]
PSS25681.1	M430DRAFT_148757	1602	hypothetical protein	2117	1321.47	836.375	38.3131	5.25977	XP_024727247.1 cytochrome P450 [Hyaloscypha bicolor E]	Cluster 1
PSS13212.1	M430DRAFT_111401	798	hypothetical protein	1030	1290.73	816.916	37.4217	5.2258	CZR57077.1 probable ribosomal protein L7a.e.B, cytosolic [Phialocephala subalpina]
PSS27395.1	M430DRAFT_272105	606	hypothetical protein	782	1290.43	816.727	37.4131	5.22547	PQE13250.1 Iron sulfur cluster assembly mitochondrial protein [Rutstroemia sp. NJR-2017a WRK4]
PSS22734.1	M430DRAFT_272261	1956	hypothetical protein	2436	1245.4	788.227	36.1075	5.17423	XP_024736956.1 DEAD-domain-containing protein [Hyaloscypha bicolor E]
PSS25528.1	M430DRAFT_31817	1170	hypothetical protein	1442	1232.48	780.05	35.7329	5.15918	KAE9363411.1 putative mannitol-1-phosphate 5-dehydrogenase [Chalara longipes BDJ]
PSS18757.1	M430DRAFT_148520	459	hypothetical protein	565	1230.94	779.074	35.6882	5.15738	PMD43592.1 40S ribosomal protein S12 [Hyaloscypha variabilis F]
PSS22487.1	M430DRAFT_23460	1695	hypothetical protein	2079	1226.55	776.297	35.561	5.15222	PQE30487.1 family inorganic phosphate transporter protein [Rutstroemia sp. NJR-2017a WRK4]
PSS27106.1	M430DRAFT_272354	2304	hypothetical protein	2751	1194.01	755.703	34.6176	5.11343	TVY42321.1 putative 5-methyltetrahydropteroyltriglutamate--homocysteine methyltransferase [Lachnellula subtilissima]
PSS20235.1	M430DRAFT_130024	933	hypothetical protein	1109	1188.64	752.303	34.4619	5.10693	KAE9376946.1 Aldo/keto reductase [Chalara longipes BDJ]
PSS25179.1	M430DRAFT_54546	342	hypothetical protein	405	1184.21	749.5	34.3335	5.10155	XP_024726804.1 ribosomal protein 60S [Hyaloscypha bicolor E]
PSS20085.1	M430DRAFT_111140	987	hypothetical protein	1165	1180.34	747.053	34.2214	5.09683	TVY46217.1 Meiotically up-regulated protein 80 protein [Lachnellula occidentalis]
PSS08757.1	M430DRAFT_54580	546	hypothetical protein	643	1177.66	745.352	34.1435	5.09354	OBT91521.2 phosphatidylinositol transfer protein csr1 [Pseudogymnoascus verrucosus]
PSS23172.1	M430DRAFT_37821	4440	hypothetical protein	5209	1173.2	742.531	34.0142	5.08807	XP_013323135.1 ATP-binding cassette multidrug transporter [Rasamsonia emersonii CBS 393.64]
PSS28005.1	M430DRAFT_130021	2106	hypothetical protein	2470	1172.84	742.303	34.0038	5.08763	PMD24827.1 isomerising glucosamine-fructose-6-phosphate aminotransferase [Pezoloma ericae]
PSS13301.1	M430DRAFT_148795	1089	hypothetical protein	1262	1158.86	733.457	33.5986	5.07033	XP_031873609.1 uncharacterized protein BP5553_00932 [Venustampulla echinocandica]
PSS22901.1	M430DRAFT_31882	231	hypothetical protein	265	1147.19	726.067	33.2601	5.05572	CZT52973.1 mitochondrial ATP synthase epsilon chain domain-containing protein [Rhynchosporium secalis]
PSS09188.1	M430DRAFT_23431	1422	hypothetical protein	1629	1145.57	725.044	33.2132	5.05368	PMD38869.1 mitochondrial putative citrate synthase [Hyaloscypha variabilis F]
PSS16738.1	M430DRAFT_46132	3549	hypothetical protein	4008	1129.33	714.767	32.7424	5.03309	PMD35958.1 putative pentatricopeptide repeat-containing protein [Hyaloscypha variabilis F]
PSS27603.1	M430DRAFT_23424	1392	hypothetical protein	1569	1127.16	713.389	32.6793	5.03031	XP_009154952.1 salicylate hydroxylase [Exophiala dermatitidis NIH/UT8656]
PSS28404.1	M430DRAFT_70470	444	hypothetical protein	499	1123.87	711.313	32.5842	5.0261	CZR67259.1 related to MICROSOMAL GLUTATHIONE S-TRANSFERASE 3 [Phialocephala subalpina]
PSS27033.1	M430DRAFT_195691	570	hypothetical protein	637	1117.54	707.306	32.4007	5.01795	XP_001263093.1 uncharacterized protein NFIA_063570 [Aspergillus fischeri NRRL 181]
PSS08790.1	M430DRAFT_62237	1626	hypothetical protein	1788	1099.63	695.969	31.8813	4.99464	#N/A
PSS25016.1	M430DRAFT_37781	1161	glycoside hydrolase family 5 protein	1272	1095.61	693.422	31.7646	4.98935	XP_024723615.1 glycoside hydrolase family 5 protein [Amorphotheca resinae ATCC 22711]
PSS12775.1	M430DRAFT_194898	816	hypothetical protein	890	1090.69	690.308	31.622	4.98286	PMD39412.1 putative iron-sulfur protein subunit of succinate dehydrogenase Sdh2 [Hyaloscypha variabilis F]
PSS21873.1	M430DRAFT_62220	1428	hypothetical protein	1549	1084.73	686.54	31.4494	4.97496	TVY75583.1 2-methylcitrate synthase [Lachnellula suecica]
PSS25124.1	M430DRAFT_37803	1371	hypothetical protein	1470	1072.21	678.614	31.0863	4.95821	KAE8447563.1 alpha-tubulin [Helotiales sp. DMI_Dod_QoI]
PSS08691.1	M430DRAFT_31921	1011	hypothetical protein	1081	1069.24	676.733	31.0001	4.9542	CZR55411.1 related to growth hormone inducible transmembrane protein [Phialocephala subalpina]
PSS20337.1	M430DRAFT_129856	1203	hypothetical protein	1285	1068.16	676.052	30.969	4.95275	TVY83586.1 Uncharacterized protein LSUE1_G001232 [Lachnellula suecica]
PSS23124.1	M430DRAFT_148786	1425	hypothetical protein	1509	1058.95	670.22	30.7018	4.94025	XP_018076638.1 NADH-ubiquinone oxidoreductase-like protein 49 kDa subunit [Phialocephala scopiformis]
PSS23277.1	M430DRAFT_23443	1038	hypothetical protein	1096	1055.88	668.276	30.6128	4.93606	PQE06982.1 fatty acid elongase protein [Rutstroemia sp. NJR-2017a BBW]
PSS27412.1	M430DRAFT_37815	624	hypothetical protein	649	1040.06	658.268	30.1543	4.91429	XP_031001198.1 60S ribosomal protein [Lachnellula hyalina]
PSS20473.1	M430DRAFT_195301	1104	hypothetical protein	1148	1039.86	658.136	30.1482	4.914	KAE8452899.1 glutamate--ammonia ligase [Helotiales sp. DMI_Dod_QoI]
PSS28115.1	M430DRAFT_46066	1131	hypothetical protein	1169	1033.6	654.176	29.9668	4.9053	CZR62860.1 pyruvate dehydrogenase E1 component beta subunit [Phialocephala subalpina]
PSS18763.1	M430DRAFT_37832	327	hypothetical protein	336	1027.52	650.331	29.7907	4.89679	CZS90809.1 uncharacterized protein RAG0_01714 [Rhynchosporium agropyri]
PSS16809.1	M430DRAFT_194937	828	hypothetical protein	829	1001.21	633.676	29.0277	4.85936	#N/A
PSS07062.1	M430DRAFT_129963	351	hypothetical protein	350	997.151	631.108	28.9101	4.8535	PVH76020.1 putative 40S ribosomal protein S20 [Cadophora sp. DSE1049]
PSS12482.1	M430DRAFT_31836	2325	glycoside hydrolase family 92 protein	2289	984.516	623.111	28.5438	4.83511	XP_024718480.1 glycoside hydrolase family 92 protein [Amorphotheca resinae ATCC 22711]
PSS20335.1	M430DRAFT_148709	1686	hypothetical protein	1645	975.682	617.52	28.2877	4.8221	KAE9375321.1 multicopper oxidase [Chalara longipes BDJ]
PSS12660.1	M430DRAFT_23400	1227	hypothetical protein	1195	973.92	616.405	28.2366	4.81949	KAE8442895.1 alpha subunit of pyruvate dehydrogenase [Helotiales sp. DMI_Dod_QoI]
PSS25096.1	M430DRAFT_54514	1062	hypothetical protein	1006	947.269	599.538	27.4639	4.77947	XP_024730632.1 guanine nucleotide-binding protein alpha subunit [Hyaloscypha bicolor E]
PSS28138.1	M430DRAFT_37845	3003	hypothetical protein	2812	936.397	592.656	27.1487	4.76281	XP_031874249.1 uncharacterized protein BP5553_01572 [Venustampulla echinocandica]
PSS10699.1	M430DRAFT_62247	1428	hypothetical protein	1313	919.468	581.942	26.6579	4.73649	PVH78650.1 protein transport protein SEC61 alpha subunit [Cadophora sp. DSE1049]
PSS21885.1	M430DRAFT_111002	2103	hypothetical protein	1914	910.128	576.031	26.3871	4.72176	XP_024731640.1 uncharacterized protein K444DRAFT_634433 [Hyaloscypha bicolor E]
PSS10964.1	M430DRAFT_46134	1095	hypothetical protein	993	906.849	573.955	26.292	4.71655	TVY81893.1 Fumagillin beta-trans-bergamotene synthase [Lachnellula suecica]
PSS10640.1	M430DRAFT_37818	1266	hypothetical protein	1143	902.844	571.42	26.1759	4.71017	PMD28311.1 40S ribosomal protein S3aE [Pezoloma ericae]
PSS20617.1	M430DRAFT_23426	927	hypothetical protein	818	882.416	558.491	25.5837	4.67715	PMD44889.1 putative 60S ribosomal protein L5 [Hyaloscypha variabilis F]
PSS18496.1	M430DRAFT_70371	1281	hypothetical protein	1123	876.659	554.847	25.4167	4.66771	TVY85412.1 NADPH dehydrogenase afvA [Lachnellula suecica]
PSS16510.1	M430DRAFT_37819	1401	hypothetical protein	1210	863.669	546.626	25.0401	4.64617	XP_031009061.1 Dihydrolipoyllysine-residue acetyltransferase component of pyruvate dehydrogenase complex [Lachnellula hyalina]
PSS20328.1	M430DRAFT_272308	1479	hypothetical protein	1268	857.336	542.618	24.8565	4.63555	PMD23534.1 indoleamine 2,3-dioxygenase [Pezoloma ericae]
PSS20700.1	M430DRAFT_70434	1173	hypothetical protein	1004	855.925	541.725	24.8156	4.63318	KAE8449900.1 actin [Helotiales sp. DMI_Dod_QoI]
PSS27676.1	M430DRAFT_72583	6486	hypothetical protein	5529	852.451	539.526	24.7149	4.62731	PVH73815.1 polyketide synthase 1 [Cadophora sp. DSE1049]
PSS22904.1	M430DRAFT_31891	924	hypothetical protein	723	782.468	495.233	22.6859	4.50372	XP_024733415.1 putative peroxisomal membrane protein PMP47A [Hyaloscypha bicolor E]
PSS10545.1	M430DRAFT_70441	1791	hypothetical protein	1393	777.778	492.264	22.5499	4.49505	PMD43120.1 WD40 repeat-like protein [Hyaloscypha variabilis F]
PSS27892.1	M430DRAFT_23437	1623	hypothetical protein	1262	777.572	492.134	22.5439	4.49467	RDW77310.1 cytochrome P450 monooxygenase-like protein [Coleophoma cylindrospora]
PSS20365.1	M430DRAFT_46076	462	hypothetical protein	351	759.74	480.848	22.0269	4.4612	PMD45306.1 mitogen-activated protein kinase-like protein MAF1 [Hyaloscypha variabilis F]
PSS18436.1	M430DRAFT_46129	828	hypothetical protein	617	745.169	471.626	21.6045	4.43326	TVY82257.1 NADH-ubiquinone oxidoreductase 30.4 kDa subunit [Lachnellula suecica]
PSS10817.1	M430DRAFT_146058	2223	hypothetical protein	1518	682.861	432.191	19.798	4.30728	RDW79919.1 purple acid phosphatase-2 [Coleophoma cylindrospora]
PSS20386.1	M430DRAFT_138815	599	hypothetical protein	409	682.805	432.155	19.7964	4.30716	KAE9375729.1 putative fatty acid-binding protein [Chalara longipes BDJ]
PSS25513.1	M430DRAFT_203307	1550	hypothetical protein	1054	680	430.38	19.7151	4.30123	XP_024741175.1 uncharacterized protein K444DRAFT_308303 [Hyaloscypha bicolor E]
PSS12287.1	M430DRAFT_169118	6789	hypothetical protein	4595	676.83	428.374	19.6232	4.29449	KAE9370687.1 fatty acid synthase-like protein subunit beta [Chalara longipes BDJ]
PSS18519.1	M430DRAFT_50527	236	hypothetical protein	159	673.729	426.411	19.5332	4.28786	#N/A
PSS15050.1	M430DRAFT_79871	717	hypothetical protein	481	670.851	424.589	19.4498	4.28168	XP_024732501.1 uncharacterized protein K444DRAFT_616635 [Hyaloscypha bicolor E]
PSS20086.1	M430DRAFT_119489	607	hypothetical protein	407	670.511	424.374	19.4399	4.28095	XP_024732848.1 uncharacterized protein K444DRAFT_84698 [Hyaloscypha bicolor E]
PSS22312.1	M430DRAFT_118687	425	hypothetical protein	284	668.235	422.934	19.374	4.27605	XP_031005095.1 uncharacterized protein LHYA1_G005466 [Lachnellula hyalina]
PSS21907.1	M430DRAFT_117877	2035	hypothetical protein	1356	666.339	421.734	19.319	4.27195	CZR51631.1 glutamate decarboxylase 2 [Phialocephala subalpina]
PSS09200.1	M430DRAFT_53732	640	hypothetical protein	426	665.625	421.282	19.2983	4.2704	XP_013332342.1 Histone H2A [Rasamsonia emersonii CBS 393.64]
PSS23140.1	M430DRAFT_17065	1807	hypothetical protein	1200	664.084	420.306	19.2536	4.26706	CZR50605.1 probable protein disulfide-isomerase precursor [Phialocephala subalpina]
PSS06716.1	M430DRAFT_195173	720	hypothetical protein	477	662.5	419.304	19.2077	4.26361	KAE9376102.1 ribosomal protein S6e [Chalara longipes BDJ]	Cluster 3
PSS25356.1	M430DRAFT_47827	2159	hypothetical protein	1426	660.491	418.032	19.1494	4.25923	PMD20399.1 heat shock protein 90 [Pezoloma ericae]
PSS07126.1	M430DRAFT_110492	2845	hypothetical protein	1876	659.402	417.343	19.1179	4.25685	TVY85037.1 Sterol regulatory element-binding protein [Lachnellula suecica]
PSS10895.1	M430DRAFT_30772	790	hypothetical protein	520	658.228	416.6	19.0838	4.25428	#N/A
PSS25181.1	M430DRAFT_55983	618	hypothetical protein	405	655.34	414.772	19.0001	4.24793	PMD26807.1 NADH-ubiquinone oxidoreductase 17.8 kDa subunit [Pezoloma ericae]
PSS25932.1	M430DRAFT_96058	1409	hypothetical protein	922	654.365	414.155	18.9718	4.24579	PQE22099.1 acetyl- acetyltransferase protein [Rutstroemia sp. NJR-2017a BVV2]
PSS15218.1	M430DRAFT_258169	1816	hypothetical protein	1185	652.533	412.996	18.9187	4.24174	TVY75746.1 Adenylate-forming reductase [Lachnellula suecica]
PSS12735.1	M430DRAFT_106985	523	hypothetical protein	340	650.096	411.453	18.848	4.23634	KAE9368660.1 putative 60S ribosomal protein L31 [Chalara longipes BDJ]
PSS27348.1	M430DRAFT_38130	1148	hypothetical protein	746	649.826	411.282	18.8402	4.23574	XP_008078456.1 HydA/Nqo6-like protein [Glarea lozoyensis ATCC 20868]
PSS22372.1	M430DRAFT_26864	713	hypothetical protein	462	647.966	410.105	18.7863	4.23161	#N/A
PSS20528.1	M430DRAFT_235057	1234	hypothetical protein	795	644.246	407.751	18.6785	4.2233	XP_018072473.1 putative cytochrome c [Phialocephala scopiformis]
PSS22586.1	M430DRAFT_137970	2367	hypothetical protein	1523	643.431	407.234	18.6548	4.22148	TVY80278.1 ABC transporter ATP-binding protein [Lachnellula suecica]
PSS20013.1	M430DRAFT_49733	727	hypothetical protein	467	642.366	406.561	18.6239	4.21909	XP_008086386.1 P-loop containing nucleoside triphosphate hydrolase [Glarea lozoyensis ATCC 20868]
PSS13219.1	M430DRAFT_106155	456	hypothetical protein	288	631.579	399.734	18.3112	4.19465	XP_024736080.1 uncharacterized protein K444DRAFT_563326 [Hyaloscypha bicolor E]
PSS20160.1	M430DRAFT_101080	528	hypothetical protein	329	623.106	394.371	18.0655	4.17517	PQE06444.1 DUF636 domain protein [Rutstroemia sp. NJR-2017a WRK4]
PSS15341.1	M430DRAFT_51947	1239	hypothetical protein	769	620.662	392.824	17.9947	4.1695	XP_031865431.1 uncharacterized protein BP5553_09971 [Venustampulla echinocandica]
PSS25178.1	M430DRAFT_55980	724	hypothetical protein	449	620.166	392.51	17.9803	4.16835	PBP23298.1 40S ribosomal protein S15 [Diplocarpon rosae]
PSS08775.1	M430DRAFT_61901	2290	hypothetical protein	1417	618.777	391.631	17.94	4.16511	PMD20959.1 heat shock protein SSB [Pezoloma ericae]
PSS12851.1	M430DRAFT_261805	1882	hypothetical protein	1163	617.96	391.114	17.9163	4.1632	CZR67660.1 uncharacterized protein PAC_17559 [Phialocephala subalpina]
PSS10786.1	M430DRAFT_30673	1394	glycosyltransferase family 15 protein	861	617.647	390.916	17.9073	4.16247	XP_024717965.1 glycosyltransferase family 15 protein [Amorphotheca resinae ATCC 22711]
PSS25590.1	M430DRAFT_204258	2316	hypothetical protein	1429	617.012	390.514	17.8889	4.16099	XP_007294485.1 secretory pathway Rab GDP dissociation inhibitor [Marssonina brunnea f. sp. 'multigermtubi' MB_m1]
PSS23087.1	M430DRAFT_97628	2174	hypothetical protein	1316	605.336	383.124	17.5503	4.13343	XP_024728758.1 uncharacterized protein K444DRAFT_647827 [Hyaloscypha bicolor E]
PSS28129.1	M430DRAFT_132338	738	hypothetical protein	446	604.336	382.491	17.5214	4.13104	KAF5877274.1 putative nadh-ubiquinone oxidoreductase 21 kda protein [Botrytis fragariae]
PSS27647.1	M430DRAFT_131386	1769	hypothetical protein	1066	602.6	381.393	17.471	4.12689	XP_018070441.1 Lem3/Cdc50 [Phialocephala scopiformis]
PSS27423.1	M430DRAFT_112191	1423	hypothetical protein	851	598.032	378.501	17.3386	4.11591	XP_024734033.1 ornithine decarboxylase antizyme [Hyaloscypha bicolor E]
PSS23036.1	M430DRAFT_16969	979	hypothetical protein	581	593.463	375.609	17.2061	4.10485	CZR50770.1 uncharacterized protein PAC_00644 [Phialocephala subalpina]
PSS12483.1	M430DRAFT_52780	2005	hypothetical protein	1178	587.531	371.855	17.0341	4.09036	KAE9372576.1 multicopper oxidase [Chalara longipes BDJ]
PSS10743.1	M430DRAFT_61143	614	hypothetical protein	360	586.319	371.088	16.999	4.08738	XP_018066094.1 ribosomal protein S9 [Phialocephala scopiformis]
PSS20496.1	M430DRAFT_58322	1388	hypothetical protein	808	582.133	368.438	16.8776	4.07704	PMD45173.1 60S ribosomal protein L3 [Hyaloscypha variabilis F]
PSS07035.1	M430DRAFT_31636	956	hypothetical protein	549	574.268	363.461	16.6496	4.05742	KAE9369540.1 mitochondrial glyco protein [Chalara longipes BDJ]
PSS12978.1	M430DRAFT_124774	1785	hypothetical protein	1025	574.23	363.437	16.6485	4.05732	RDW88779.1 guanine nucleotide-binding protein beta subunit [Coleophoma cylindrospora]
PSS10721.1	M430DRAFT_61125	1159	hypothetical protein	664	572.908	362.6	16.6102	4.05399	XP_024742003.1 uncharacterized protein K444DRAFT_608775 [Hyaloscypha bicolor E]
PSS16546.1	M430DRAFT_28327	1403	hypothetical protein	803	572.345	362.244	16.5938	4.05258	KAE9371005.1 thiolase [Chalara longipes BDJ]
PSS23239.1	M430DRAFT_97632	1805	hypothetical protein	1033	572.299	362.215	16.5925	4.05246	CZS89535.1 uncharacterized protein RCO7_02538 [Rhynchosporium commune]
PSS08503.1	M430DRAFT_128537	2387	hypothetical protein	1361	570.172	360.868	16.5308	4.04709	XP_024738077.1 WD40 repeat-like protein [Hyaloscypha bicolor E]
PSS22196.1	M430DRAFT_98966	1536	hypothetical protein	874	569.01	360.133	16.4972	4.04415	TVY49673.1 Fumarate hydratase, mitochondrial [Lachnellula occidentalis]
PSS12943.1	M430DRAFT_105722	1189	hypothetical protein	676	568.545	359.839	16.4837	4.04297	TVY71342.1 Protein disulfide-isomerase erp38 [Lachnellula suecica]
PSS25475.1	M430DRAFT_39557	1466	hypothetical protein	832	567.531	359.197	16.4543	4.04039	PQE21425.1 2-nitropropane dioxygenase protein [Rutstroemia sp. NJR-2017a BBW]
PSS20216.1	M430DRAFT_58090	854	hypothetical protein	483	565.574	357.958	16.3975	4.03541	CZR60913.1 probable ribosomal protein L9.e.c14 [Phialocephala subalpina]
PSS12699.1	M430DRAFT_68899	1695	hypothetical protein	958	565.192	357.716	16.3865	4.03443	PMD18153.1 putative eukaryotic translation initiation factor 5 [Pezoloma ericae]
PSS27974.1	M430DRAFT_32511	522	hypothetical protein	295	565.134	357.68	16.3848	4.03428	#N/A
PSS23275.1	M430DRAFT_136044	1461	hypothetical protein	825	564.682	357.393	16.3717	4.03313	XP_031003028.1 60S ribosomal protein [Lachnellula hyalina]
PSS18690.1	M430DRAFT_102304	1038	hypothetical protein	581	559.73	354.26	16.2281	4.02042	TVY93754.1 60S ribosomal protein L7 [Lachnellula willkommii]
PSS23305.1	M430DRAFT_97940	1343	hypothetical protein	750	558.451	353.45	16.191	4.01712	TVY45417.1 Phosphatidylinositol transfer protein [Lachnellula subtilissima]
PSS07086.1	M430DRAFT_192527	6495	glycosyltransferase family 48 protein	3624	557.968	353.144	16.177	4.01587	XP_024716742.1 glycosyltransferase family 48 protein [Amorphotheca resinae ATCC 22711]
PSS20021.1	M430DRAFT_100691	1485	hypothetical protein	827	556.902	352.47	16.1461	4.01312	PMD48873.1 HAD-superfamily hydrolase [Hyaloscypha variabilis F]
PSS12201.1	M430DRAFT_144286	1900	hypothetical protein	1058	556.842	352.432	16.1444	4.01296	KAE9370761.1 Di-copper centre-containing protein [Chalara longipes BDJ]
PSS12346.1	M430DRAFT_44284	988	hypothetical protein	549	555.668	351.689	16.1103	4.00991	XP_001585967.1 GTP-binding protein SAS1 [Sclerotinia sclerotiorum 1980 UF-70]
PSS08802.1	M430DRAFT_109826	1131	hypothetical protein	624	551.724	349.192	15.996	3.99964	TVY49835.1 UPF0658 Golgi apparatus membrane protein [Lachnellula occidentalis]
PSS09092.1	M430DRAFT_69532	998	hypothetical protein	544	545.09	344.994	15.8037	3.98219	RDW67952.1 acyl carrier protein [Coleophoma cylindrospora]
PSS12282.1	M430DRAFT_60552	1393	hypothetical protein	757	543.431	343.944	15.7556	3.97779	TID00260.1 Single-stranded TG1-3 DNA-binding protein [Colletotrichum higginsianum]
PSS23041.1	M430DRAFT_212517	833	hypothetical protein	450	540.216	341.909	15.6623	3.96923	#N/A
PSS16975.1	M430DRAFT_141569	2505	hypothetical protein	1351	539.321	341.343	15.6364	3.96684	PVH88392.1 HlyIII-domain-containing protein [Cadophora sp. DSE1049]
PSS27262.1	M430DRAFT_14549	1250	hypothetical protein	671	536.8	339.747	15.5633	3.96008	TVY21735.1 Protein OPY2 [Lachnellula arida]
PSS22308.1	M430DRAFT_26809	904	hypothetical protein	484	535.398	338.86	15.5227	3.9563	XP_031008843.1 Transcriptional regulator [Lachnellula hyalina]
PSS12922.1	M430DRAFT_43747	973	hypothetical protein	516	530.319	335.645	15.3754	3.94255	#N/A
PSS16906.1	M430DRAFT_19873	2070	hypothetical protein	1097	529.952	335.412	15.3647	3.94155	XP_031002062.1 uncharacterized protein LHYA1_G008542 [Lachnellula hyalina]
PSS25146.1	M430DRAFT_85635	1069	hypothetical protein	566	529.467	335.106	15.3507	3.94023	TVY37311.1 Protein gar2 [Lachnellula subtilissima]
PSS08985.1	M430DRAFT_30893	885	hypothetical protein	466	526.554	333.262	15.2662	3.93227	XP_008076818.1 UBC-like protein [Glarea lozoyensis ATCC 20868]
PSS16599.1	M430DRAFT_122066	1460	hypothetical protein	766	524.658	332.062	15.2113	3.92707	XP_031872521.1 Uncharacterized protein BP5553_04205 [Venustampulla echinocandica]
PSS21881.1	M430DRAFT_99560	3421	hypothetical protein	1794	524.408	331.904	15.204	3.92638	PQE05729.1 elongation factor 3 protein [Rutstroemia sp. NJR-2017a BVV2]
PSS27513.1	M430DRAFT_62755	2264	hypothetical protein	1187	524.293	331.831	15.2007	3.92607	XP_018070148.1 isocitrate lyase-like protein [Phialocephala scopiformis]
PSS25505.1	M430DRAFT_133981	2229	hypothetical protein	1165	522.656	330.795	15.1532	3.92155	PQE33269.1 glucose-6-phosphate isomerase protein [Rutstroemia sp. NJR-2017a WRK4]
PSS27977.1	M430DRAFT_93167	1431	hypothetical protein	746	521.314	329.945	15.1143	3.91784	XP_031003659.1 uncharacterized protein LHYA1_G007504 [Lachnellula hyalina]
PSS12411.1	M430DRAFT_144653	672	hypothetical protein	350	520.833	329.641	15.1004	3.91651	TVY19535.1 60S ribosomal protein L21-A [Lachnellula arida]
PSS27227.1	M430DRAFT_111771	1945	hypothetical protein	1012	520.308	329.309	15.0852	3.91506	XP_031870745.1 Nucleotidylyl transferase [Venustampulla echinocandica]
PSS22006.1	M430DRAFT_49186	877	hypothetical protein	454	517.674	327.642	15.0088	3.90773	XP_031873662.1 uncharacterized protein BP5553_00985 [Venustampulla echinocandica]
PSS15338.1	M430DRAFT_77085	489	hypothetical protein	253	517.382	327.457	15.0003	3.90692	CZR56079.1 probable Altered inheritance of mitochondria protein 31, mitochondrial [Phialocephala subalpina]
PSS27834.1	M430DRAFT_131754	2150	hypothetical protein	1100	511.628	323.815	14.8335	3.89079	PMD24786.1 calreticulin [Pezoloma ericae]
PSS17041.1	M430DRAFT_141734	665	hypothetical protein	340	511.278	323.594	14.8234	3.8898	XP_031870636.1 Uncharacterized protein BP5553_05413 [Venustampulla echinocandica]
PSS06722.1	M430DRAFT_54522	1473	hypothetical protein	751	509.844	322.686	14.7818	3.88575	TVY47528.1 Counting factor [Lachnellula occidentalis]	Cluster 3
PSS20312.1	M430DRAFT_111298	1300	hypothetical protein	661	508.462	321.811	14.7417	3.88183	CZR53063.1 uncharacterized protein PAC_02941 [Phialocephala subalpina]
PSS12828.1	M430DRAFT_20743	869	hypothetical protein	441	507.48	321.19	14.7132	3.87904	CZT04651.1 uncharacterized protein RAG0_11043 [Rhynchosporium agropyri]
PSS16753.1	M430DRAFT_28500	675	hypothetical protein	341	505.185	319.737	14.6467	3.8725	#N/A
PSS06972.1	M430DRAFT_45808	381	hypothetical protein	191	501.312	317.286	14.5344	3.8614	CZS97797.1 uncharacterized protein RCO7_00050 [Rhynchosporium commune]
PSS09199.1	M430DRAFT_53731	552	hypothetical protein	275	498.188	315.309	14.4438	3.85238	CZR57392.1 related to NADH2 dehydrogenase (ubiquinone) chain CI-B22 [Phialocephala subalpina]
PSS09129.1	M430DRAFT_61492	2917	glycosyltransferase family 39 protein	1451	497.429	314.828	14.4218	3.85018	XP_024717427.1 glycosyltransferase family 39 protein [Amorphotheca resinae ATCC 22711]
PSS18712.1	M430DRAFT_101493	1323	hypothetical protein	658	497.354	314.781	14.4197	3.84997	CZR59289.1 probable GDP-mannose transporter [Phialocephala subalpina]
PSS25331.1	M430DRAFT_76255	690	hypothetical protein	343	497.101	314.621	14.4123	3.84923	TVY38241.1 Two-component system protein A [Lachnellula subtilissima]
PSS14924.1	M430DRAFT_20234	1319	hypothetical protein	654	495.83	313.817	14.3755	3.84554	PMD20154.1 integral membrane protein [Pezoloma ericae]
PSS22049.1	M430DRAFT_40840	803	hypothetical protein	396	493.151	312.121	14.2978	3.83772	RDW66105.1 putative 60S ribosomal protein L26-2 [Coleophoma cylindrospora]
PSS06772.1	M430DRAFT_62279	1239	hypothetical protein	610	492.333	311.603	14.2741	3.83532	XP_031009875.1 uncharacterized protein LHYA1_G000097 [Lachnellula hyalina]
PSS20349.1	M430DRAFT_100208	892	hypothetical protein	439	492.152	311.489	14.2688	3.8348	XP_024742695.1 uncharacterized protein K444DRAFT_607182 [Hyaloscypha bicolor E]
PSS25161.1	M430DRAFT_32968	588	hypothetical protein	289	491.497	311.074	14.2498	3.83287	TVY73518.1 Cytochrome c oxidase copper chaperone [Lachnellula suecica]
PSS23004.1	M430DRAFT_211988	936	hypothetical protein	459	490.385	310.37	14.2176	3.82961	XP_018191431.1 putative 40S ribosomal protein S13 [Xylona heveae TC161]
PSS22818.1	M430DRAFT_98080	4377	hypothetical protein	2118	483.893	306.261	14.0294	3.81038	XP_018062879.1 Oligoxyloglucan reducing end-specific cellobiohydrolase [Phialocephala scopiformis]
PSS20256.1	M430DRAFT_65971	1609	hypothetical protein	777	482.909	305.638	14.0008	3.80744	KAE9376963.1 COPII-coated vesicle protein-like protein SurF4/Erv29 [Chalara longipes BDJ]
PSS27642.1	M430DRAFT_91627	2213	hypothetical protein	1063	480.343	304.015	13.9265	3.79976	XP_016644775.1 Vanillyl-alcohol oxidase [Scedosporium apiospermum]
PSS06752.1	M430DRAFT_111255	1866	hypothetical protein	896	480.171	303.906	13.9215	3.79924	KIN02599.1 multicopper oxidase [Oidiodendron maius Zn]
PSS18483.1	M430DRAFT_139760	1818	hypothetical protein	871	479.098	303.227	13.8904	3.79601	KAB5540450.1 lipase/esteras-like protein [Coniochaeta sp. 2T2.1]	Cluster 2
PSS18389.1	M430DRAFT_102463	754	hypothetical protein	361	478.78	303.025	13.8811	3.79505	XP_018075218.1 putative 60S ribosomal protein L12 [Phialocephala scopiformis]
PSS20428.1	M430DRAFT_41741	1964	hypothetical protein	940	478.615	302.921	13.8764	3.79456	RAK72654.1 salicylate hydroxylase [Aspergillus fijiensis CBS 313.89]
PSS13074.1	M430DRAFT_20984	1516	hypothetical protein	721	475.594	301.009	13.7888	3.78542	PMD46147.1 Calcium/proton exchanger [Hyaloscypha variabilis F]
PSS16489.1	M430DRAFT_42507	594	hypothetical protein	282	474.747	300.473	13.7642	3.78285	#N/A
PSS12243.1	M430DRAFT_21345	794	hypothetical protein	376	473.552	299.716	13.7296	3.77921	XP_031007660.1 uncharacterized protein LHYA1_G002091 [Lachnellula hyalina]
PSS15196.1	M430DRAFT_257959	2036	hypothetical protein	963	472.986	299.358	13.7132	3.77749	PMD33836.1 serine/threonine-protein phosphatase-like protein PP-Z [Hyaloscypha variabilis F]
PSS20583.1	M430DRAFT_34815	1727	hypothetical protein	813	470.759	297.948	13.6486	3.77068	CZR53304.1 related to vesicular amine transporter [Phialocephala subalpina]
PSS25153.1	M430DRAFT_39277	1652	hypothetical protein	774	468.523	296.534	13.5838	3.76381	#N/A
PSS23101.1	M430DRAFT_213172	2388	hypothetical protein	1117	467.755	296.048	13.5615	3.76145	XP_018076865.1 glucose-6-phosphate dehydrogenase [Phialocephala scopiformis]
PSS15360.1	M430DRAFT_51961	1248	hypothetical protein	583	467.147	295.663	13.5439	3.75957	PQE08335.1 Acetate permease A protein [Rutstroemia sp. NJR-2017a WRK4]
PSS25588.1	M430DRAFT_204236	2501	hypothetical protein	1168	467.013	295.578	13.54	3.75915	PMD47339.1 heat shock protein 70 [Hyaloscypha variabilis F]
PSS27363.1	M430DRAFT_23816	1214	hypothetical protein	564	464.58	294.038	13.4694	3.75162	PQE19577.1 delta-aminolevulinic acid dehydratase protein [Rutstroemia sp. NJR-2017a WRK4]
PSS15375.1	M430DRAFT_143032	914	hypothetical protein	424	463.895	293.604	13.4496	3.74949	XP_018078137.1 ribosomal protein S5 [Phialocephala scopiformis]
PSS22849.1	M430DRAFT_56728	2020	hypothetical protein	935	462.871	292.957	13.4199	3.7463	TVY17026.1 putative sterigmatocystin biosynthesis monooxygenase [Lachnellula arida]
PSS20306.1	M430DRAFT_100433	1560	hypothetical protein	720	461.538	292.113	13.3813	3.74214	CZR53050.1 uncharacterized protein PAC_02928 [Phialocephala subalpina]
PSS23418.1	M430DRAFT_40598	936	hypothetical protein	432	461.538	292.113	13.3813	3.74214	XP_033659024.1 uncharacterized protein EI97DRAFT_410356 [Westerdykella ornata]
PSS17096.1	M430DRAFT_141865	2124	hypothetical protein	979	460.923	291.723	13.3634	3.74022	KAF5867657.1 putative electron transfer flavoprotein-ubiquinone oxidoreductase protein [Botrytis fragariae]
PSS12657.1	M430DRAFT_30309	1166	hypothetical protein	536	459.691	290.944	13.3277	3.73636	KAF5874541.1 putative mitochondrial phosphate carrier protein [Botrytis fragariae]
PSS20654.1	M430DRAFT_275595	1222	hypothetical protein	561	459.083	290.559	13.3101	3.73445	XP_008083469.1 S-adenosyl-L-methionine-dependent methyltransferase [Glarea lozoyensis ATCC 20868]
PSS13268.1	M430DRAFT_125357	717	hypothetical protein	329	458.856	290.415	13.3035	3.73373	CZR56984.1 probable mitochondrial receptor complex chain MOM22 [Phialocephala subalpina]
PSS09174.1	M430DRAFT_146833	2341	hypothetical protein	1072	457.924	289.825	13.2765	3.7308	XP_018063421.1 putative heat shock protein 60 [Phialocephala scopiformis]
PSS25539.1	M430DRAFT_16259	1616	hypothetical protein	740	457.921	289.823	13.2764	3.73079	OIW22882.1 putative cytochrome P450 pisatin demethylase [Coniochaeta ligniaria NRRL 30616]	Cluster 1
PSS13108.1	M430DRAFT_21020	3912	hypothetical protein	1784	456.033	288.628	13.2216	3.72483	TVY83474.1 Respiration factor [Lachnellula suecica]
PSS06746.1	M430DRAFT_111165	1152	hypothetical protein	524	454.861	287.887	13.1877	3.72112	PBP19312.1 MNNG and nitrosoguanidine resistance protein [Diplocarpon rosae]
PSS25472.1	M430DRAFT_16190	882	hypothetical protein	401	454.649	287.752	13.1815	3.72044	XP_024741139.1 uncharacterized protein K444DRAFT_609195 [Hyaloscypha bicolor E]
PSS16557.1	M430DRAFT_245695	3968	hypothetical protein	1801	453.881	287.266	13.1593	3.71801	CZR64857.1 probable translation elongation factor eEF-3 [Phialocephala subalpina]
PSS21922.1	M430DRAFT_218780	1199	hypothetical protein	543	452.877	286.631	13.1302	3.71481	XP_031005805.1 60S ribosomal protein [Lachnellula hyalina]
PSS20325.1	M430DRAFT_71445	153	hypothetical protein	69	450.98	285.431	13.0752	3.70876	CZR53038.1 uncharacterized protein PAC_02916 [Phialocephala subalpina]
PSS12826.1	M430DRAFT_60023	1767	hypothetical protein	788	445.954	282.249	12.9294	3.69258	TVY59249.1 putative transporter [Lachnellula cervina]
PSS27353.1	M430DRAFT_74498	1680	hypothetical protein	748	445.238	281.796	12.9087	3.69027	XP_024733846.1 uncharacterized protein K444DRAFT_654093 [Hyaloscypha bicolor E]
PSS10467.1	M430DRAFT_174956	828	hypothetical protein	368	444.444	281.294	12.8857	3.68769	KAE8450339.1 RNA binding protein snu13 [Helotiales sp. DMI_Dod_QoI]
PSS22333.1	M430DRAFT_224158	3117	hypothetical protein	1383	443.696	280.82	12.864	3.68526	CZR54590.1 probable BNI4 Bud neck involved [Phialocephala subalpina]
PSS27716.1	M430DRAFT_32339	1311	hypothetical protein	579	441.648	279.524	12.8046	3.67859	XP_024729118.1 uncharacterized protein K444DRAFT_256604 [Hyaloscypha bicolor E]
PSS06809.1	M430DRAFT_46146	534	hypothetical protein	234	438.202	277.343	12.7047	3.66729	#N/A
PSS23303.1	M430DRAFT_40490	1427	hypothetical protein	617	432.376	273.655	12.5358	3.64798	CZR56696.1 probable cell division control protein CDC12 [Phialocephala subalpina]
PSS10731.1	M430DRAFT_178342	5379	hypothetical protein	2324	432.051	273.45	12.5263	3.64689	CZR59209.1 related to translation initiation factor eIF-4F [Phialocephala subalpina]
PSS25804.1	M430DRAFT_95521	1102	hypothetical protein	473	429.22	271.658	12.4442	3.63741	TVY39768.1 putative electron transfer flavoprotein subunit alpha, mitochondrial [Lachnellula subtilissima]
PSS18806.1	M430DRAFT_102031	1625	hypothetical protein	696	428.308	271.081	12.4178	3.63434	PMD28180.1 aldehyde dehydrogenase [Pezoloma ericae]	Cluster 1
PSS13316.1	M430DRAFT_267756	1279	hypothetical protein	547	427.678	270.682	12.3996	3.63222	CZR66080.1 40S ribosomal protein S5 [Phialocephala subalpina]
PSS27098.1	M430DRAFT_149706	363	hypothetical protein	155	426.997	270.251	12.3798	3.62992	#N/A
PSS09126.1	M430DRAFT_69562	4090	hypothetical protein	1733	423.716	268.175	12.2847	3.61879	XP_031002541.1 putative coatomer subunit alpha [Lachnellula hyalina]
PSS25337.1	M430DRAFT_33088	626	hypothetical protein	265	423.323	267.926	12.2733	3.61745	XP_007288024.1 NADH-ubiquinone oxidoreductase [Marssonina brunnea f. sp. 'multigermtubi' MB_m1]
PSS20701.1	M430DRAFT_99966	428	hypothetical protein	181	422.897	267.656	12.2609	3.616	XP_024741406.1 NADH-ubiquinone oxidoreductase-like protein B18 subunit [Hyaloscypha bicolor E]
PSS13211.1	M430DRAFT_68338	1174	hypothetical protein	496	422.487	267.397	12.2491	3.6146	RDW94420.1 carbonic anhydrase-3 [Coleophoma crateriformis]
PSS16655.1	M430DRAFT_42654	495	hypothetical protein	209	422.222	267.229	12.2414	3.61369	XP_031872489.1 Uncharacterized protein BP5553_04173 [Venustampulla echinocandica]
PSS27248.1	M430DRAFT_130562	922	hypothetical protein	388	420.824	266.344	12.2008	3.60891	PMD44148.1 short-chain dehydrogenase/reductase-like protein sdr [Hyaloscypha variabilis F]
PSS20572.1	M430DRAFT_50231	1698	hypothetical protein	714	420.495	266.136	12.1913	3.60778	RDW81991.1 apoptosis-inducing factor [Coleophoma cylindrospora]
PSS28047.1	M430DRAFT_91976	312	hypothetical protein	131	419.872	265.742	12.1732	3.60564	#N/A
PSS18819.1	M430DRAFT_140431	916	hypothetical protein	384	419.214	265.325	12.1542	3.60338	XP_018074112.1 glutathione peroxidase [Phialocephala scopiformis]
PSS27135.1	M430DRAFT_91950	1242	hypothetical protein	520	418.68	264.987	12.1387	3.60154	XP_031870464.1 putative sporulation-specific protein 2 [Venustampulla echinocandica]
PSS27397.1	M430DRAFT_91859	1518	hypothetical protein	634	417.655	264.338	12.109	3.598	TVY82718.1 Cys-Gly metallodipeptidase dug1, partial [Lachnellula suecica]
PSS24986.1	M430DRAFT_55840	879	hypothetical protein	367	417.52	264.253	12.105	3.59754	CZR58197.1 probable SOD2-superoxide dismutase (Mn) precursor, mitochondrial [Phialocephala subalpina]
PSS12732.1	M430DRAFT_174566	4160	hypothetical protein	1732	416.346	263.51	12.071	3.59347	PVH76377.1 heavy metal translocatin [Cadophora sp. DSE1049]
PSS21859.1	M430DRAFT_136528	884	hypothetical protein	368	416.29	263.474	12.0694	3.59328	XP_018077748.1 UPF0041-domain-containing protein [Phialocephala scopiformis]
PSS15132.1	M430DRAFT_105061	1693	hypothetical protein	703	415.239	262.81	12.0389	3.58963	PVH84752.1 succinic semialdehyde dehydrogenase [Cadophora sp. DSE1049]
PSS08606.1	M430DRAFT_110089	5935	hypothetical protein	2458	414.153	262.122	12.0074	3.58586	RDW73192.1 putative DNA-directed RNA polymerase II largest chain [Coleophoma cylindrospora]
PSS12543.1	M430DRAFT_44446	582	hypothetical protein	241	414.089	262.082	12.0056	3.58563	XP_001589722.1 predicted protein [Sclerotinia sclerotiorum 1980 UF-70]
PSS12291.1	M430DRAFT_107107	966	hypothetical protein	398	412.008	260.765	11.9452	3.57836	XP_031004478.1 Inositol monophosphatase [Lachnellula hyalina]
PSS10568.1	M430DRAFT_108303	1213	hypothetical protein	498	410.552	259.843	11.903	3.57326	XP_024726137.1 uncharacterized protein K444DRAFT_549096 [Hyaloscypha bicolor E]
PSS27178.1	M430DRAFT_14470	506	hypothetical protein	207	409.091	258.918	11.8607	3.56811	KAF5869352.1 putative cytochrome-c oxidase chain viic protein [Botrytis fragariae]
PSS23034.1	M430DRAFT_48632	509	hypothetical protein	208	408.644	258.636	11.8477	3.56654	PQE03372.1 bZIP transcription factor protein [Rutstroemia sp. NJR-2017a BBW]
PSS25145.1	M430DRAFT_32958	589	hypothetical protein	240	407.47	257.893	11.8137	3.56239	#N/A
PSS22551.1	M430DRAFT_137915	1633	hypothetical protein	665	407.226	257.738	11.8066	3.56152	TVY39979.1 26S proteasome regulatory subunit-like protein [Lachnellula subtilissima]
PSS28300.1	M430DRAFT_93919	1373	hypothetical protein	559	407.138	257.682	11.804	3.56121	XP_008078027.1 S-adenosyl-L-methionine-dependent methyltransferase [Glarea lozoyensis ATCC 20868]
PSS16838.1	M430DRAFT_103827	960	hypothetical protein	388	404.167	255.802	11.7179	3.55064	KAE8451970.1 40S ribosomal protein S7 [Helotiales sp. DMI_Dod_QoI]
PSS15026.1	M430DRAFT_35825	841	hypothetical protein	339	403.092	255.121	11.6867	3.5468	XP_031869891.1 uncharacterized protein BP5553_04668 [Venustampulla echinocandica]
PSS12877.1	M430DRAFT_106295	1920	hypothetical protein	771	401.562	254.153	11.6424	3.54132	CZR65158.1 related to samB [Phialocephala subalpina]
PSS21866.1	M430DRAFT_17439	1317	hypothetical protein	528	400.911	253.741	11.6235	3.53897	CZR66910.1 uncharacterized protein PAC_16811 [Phialocephala subalpina]
PSS16484.1	M430DRAFT_66863	4282	hypothetical protein	1714	400.28	253.342	11.6052	3.5367	XP_024741449.1 uncharacterized protein K444DRAFT_554815 [Hyaloscypha bicolor E]
PSS25398.1	M430DRAFT_25203	989	hypothetical protein	395	399.393	252.781	11.5795	3.5335	TVY80746.1 putative monoglyceride lipase [Lachnellula suecica]
PSS13188.1	M430DRAFT_52367	1282	hypothetical protein	511	398.596	252.276	11.5564	3.53062	XP_024736149.1 PH domain-like protein [Hyaloscypha bicolor E]
PSS15152.1	M430DRAFT_104454	3245	hypothetical protein	1293	398.459	252.189	11.5524	3.53012	TVY32445.1 ABC transporter G family member [Lachnellula subtilissima]
PSS18530.1	M430DRAFT_50536	1894	hypothetical protein	752	397.043	251.293	11.5114	3.52499	RDW75302.1 putative lysine-tRNA ligase [Coleophoma cylindrospora]
PSS20414.1	M430DRAFT_233608	3126	hypothetical protein	1238	396.033	250.654	11.4821	3.52131	XP_024742960.1 Bromodomain-domain-containing protein [Hyaloscypha bicolor E]
PSS27631.1	M430DRAFT_62859	733	hypothetical protein	290	395.634	250.402	11.4705	3.51986	KAE8444801.1 60S ribosomal protein L30 [Helotiales sp. DMI_Dod_QoI]
PSS22889.1	M430DRAFT_56760	1014	hypothetical protein	401	395.464	250.293	11.4656	3.51924	XP_024733405.1 putative adenylate kinase 1 [Hyaloscypha bicolor E]
PSS18586.1	M430DRAFT_139939	4641	hypothetical protein	1833	394.958	249.973	11.4509	3.51739	PMD34022.1 eukaryotic translation initiation factor-like protein 3 subunit CLU1/TIF31 [Hyaloscypha variabilis F]
PSS16998.1	M430DRAFT_103878	1041	hypothetical protein	411	394.813	249.881	11.4467	3.51686	TVY51461.1 Proteasome subunit beta type-5 [Lachnellula cervina]
PSS16746.1	M430DRAFT_141094	1714	hypothetical protein	676	394.399	249.62	11.4347	3.51535	KAE8442586.1 ribosome-binding protein [Helotiales sp. DMI_Dod_QoI]
PSS27081.1	M430DRAFT_31964	1859	hypothetical protein	732	393.76	249.215	11.4162	3.51301	PMD17227.1 putative ferulic acid Esterase/Feruloyl esterase [Pezoloma ericae]	Cluster 2
PSS27842.1	M430DRAFT_94466	963	hypothetical protein	379	393.562	249.09	11.4104	3.51228	RDW77257.1 phosphomannomutase-1 [Coleophoma cylindrospora]
PSS28214.1	M430DRAFT_24568	881	hypothetical protein	346	392.736	248.567	11.3865	3.50925	CZR61364.1 uncharacterized protein PAC_11260, partial [Phialocephala subalpina]
PSS27705.1	M430DRAFT_24118	1022	hypothetical protein	400	391.389	247.715	11.3474	3.5043	TVY47235.1 putative proteasome subunit alpha type-7 [Lachnellula occidentalis]
PSS23220.1	M430DRAFT_97667	1301	hypothetical protein	509	391.238	247.619	11.343	3.50374	CZR56658.1 related to NPY1-NADH pyrophosphatase I of the Nudix family of hydrolases, has a peroxisomal targeting signal [Phialocephala subalpina]
PSS07054.1	M430DRAFT_129465	740	hypothetical protein	289	390.541	247.178	11.3228	3.50116	XP_018069103.1 ribosomal protein S26e [Phialocephala scopiformis]
PSS07088.1	M430DRAFT_110845	1763	hypothetical protein	688	390.244	246.99	11.3142	3.50007	TVY68742.1 Serine palmitoyltransferase [Lachnellula suecica]
PSS10824.1	M430DRAFT_146070	2587	hypothetical protein	1007	389.254	246.363	11.2855	3.4964	CZR63172.1 related to apyrase (NDPase/NTPase) [Phialocephala subalpina]
PSS15088.1	M430DRAFT_78753	627	hypothetical protein	244	389.155	246.3	11.2827	3.49604	CZR61206.1 uncharacterized protein PAC_11102 [Phialocephala subalpina]
PSS22233.1	M430DRAFT_98300	3786	hypothetical protein	1471	388.537	245.909	11.2647	3.49374	PVH84164.1 SAICAR synthase-like protein [Cadophora sp. DSE1049]
PSS22007.1	M430DRAFT_34036	1334	hypothetical protein	518	388.306	245.763	11.258	3.49288	XP_018077660.1 dienelactone hydrolase family protein-like protein [Phialocephala scopiformis]
PSS09241.1	M430DRAFT_22604	1635	glycosyltransferase family 20 protein	633	387.156	245.035	11.2247	3.48861	XP_024717539.1 glycosyltransferase family 20 protein [Amorphotheca resinae ATCC 22711]
PSS10882.1	M430DRAFT_146190	3273	hypothetical protein	1266	386.801	244.811	11.2144	3.48728	CZR64691.1 probable multispanning membrane protein [Phialocephala subalpina]
PSS23261.1	M430DRAFT_97289	1515	glycoside hydrolase family 16 protein	586	386.799	244.809	11.2144	3.48727	XP_024723307.1 glycoside hydrolase family 16 protein [Amorphotheca resinae ATCC 22711]
PSS15180.1	M430DRAFT_142675	1158	hypothetical protein	445	384.283	243.217	11.1414	3.47786	PMD33814.1 putative homoisocitrate dehydrogenase [Hyaloscypha variabilis F]
PSS13132.1	M430DRAFT_143795	2796	hypothetical protein	1071	383.047	242.435	11.1056	3.47321	#N/A
PSS19972.1	M430DRAFT_49696	2488	hypothetical protein	953	383.039	242.429	11.1053	3.47318	XP_018067648.1 acetyl-coenzyme A synthetase-like protein 1 [Phialocephala scopiformis]
PSS25733.1	M430DRAFT_206138	1664	hypothetical protein	637	382.812	242.286	11.0988	3.47233	PVH82689.1 G protein alpha subunit [Cadophora sp. DSE1049]
PSS16561.1	M430DRAFT_59029	1359	hypothetical protein	520	382.634	242.174	11.0936	3.47166	XP_031872526.1 malate dehydrogenase [Venustampulla echinocandica]
PSS23234.1	M430DRAFT_40426	1878	hypothetical protein	717	381.789	241.639	11.0691	3.46847	XP_024729757.1 uncharacterized protein K444DRAFT_619542 [Hyaloscypha bicolor E]
PSS09082.1	M430DRAFT_53634	738	hypothetical protein	281	380.759	240.987	11.0392	3.46457	CZR57444.1 probable NADH2 dehydrogenase (ubiquinone) 21.3K chain [Phialocephala subalpina]
PSS27609.1	M430DRAFT_92013	450	hypothetical protein	171	380	240.506	11.0172	3.46169	TVY52709.1 UPF0382 membrane protein [Lachnellula cervina]
PSS16805.1	M430DRAFT_42786	828	hypothetical protein	314	379.227	240.017	10.9948	3.45875	XP_008084021.1 Ribosomal proteins S24e, L23 and L15e [Glarea lozoyensis ATCC 20868]
PSS10673.1	M430DRAFT_22021	1153	hypothetical protein	437	379.011	239.881	10.9886	3.45793	KAF5879254.1 putative adenosine kinase protein [Botrytis fragariae]
PSS16918.1	M430DRAFT_141437	536	hypothetical protein	203	378.731	239.703	10.9805	3.45687	PMD18083.1 ubiquinol-cytochrome C reductase [Pezoloma ericae]
PSS22017.1	M430DRAFT_98965	1831	hypothetical protein	693	378.482	239.545	10.9732	3.45591	PMD35446.1 amidophosphoribosyltransferase [Hyaloscypha variabilis F]
PSS23189.1	M430DRAFT_96876	1374	hypothetical protein	518	377.001	238.609	10.9303	3.45026	CZR65393.1 probable nitrogen metabolic regulation protein nmr [Phialocephala subalpina]
PSS25239.1	M430DRAFT_133509	1884	hypothetical protein	710	376.858	238.518	10.9261	3.44971	XP_024726871.1 putative eukaryotic translation initiation factor 3 subunit D [Hyaloscypha bicolor E]
PSS28256.1	M430DRAFT_92554	4310	hypothetical protein	1624	376.798	238.48	10.9244	3.44948	PVH75537.1 atrB, ABC transporter [Cadophora sp. DSE1049]
PSS28033.1	M430DRAFT_132148	2161	hypothetical protein	813	376.215	238.111	10.9075	3.44725	CZR63846.1 probable AVT6-involved in amino acid efflux from the vacuole [Phialocephala subalpina]
PSS27221.1	M430DRAFT_93817	739	hypothetical protein	278	376.184	238.091	10.9066	3.44713	XP_018066358.1 21 kDa subunit of NADH dehydrogenase [Phialocephala scopiformis]
PSS10625.1	M430DRAFT_61049	5848	hypothetical protein	2194	375.171	237.45	10.8772	3.44324	XP_024742026.1 class V myosin-like protein [Hyaloscypha bicolor E]
PSS20257.1	M430DRAFT_49937	714	hypothetical protein	267	373.95	236.677	10.8418	3.43854	#N/A
PSS10623.1	M430DRAFT_176969	2231	hypothetical protein	834	373.823	236.597	10.8382	3.43805	XP_008079184.1 NAP-like protein [Glarea lozoyensis ATCC 20868]
PSS16866.1	M430DRAFT_42841	980	hypothetical protein	366	373.469	236.373	10.8279	3.43668	XP_018075531.1 GTP-binding protein [Phialocephala scopiformis]
PSS16928.1	M430DRAFT_67244	920	hypothetical protein	342	371.739	235.278	10.7777	3.42998	PMD18050.1 mitochondrial protein-like protein [Pezoloma ericae]
PSS07007.1	M430DRAFT_148061	676	hypothetical protein	251	371.302	235.001	10.7651	3.42828	CZS98045.1 related to LEA domain protein [Rhynchosporium agropyri]
PSS27230.1	M430DRAFT_46333	728	hypothetical protein	270	370.879	234.734	10.7528	3.42664	PMD44129.1 DUF1761-domain-containing protein [Hyaloscypha variabilis F]
PSS20037.1	M430DRAFT_18219	2126	hypothetical protein	785	369.238	233.695	10.7052	3.42024	CZR60843.1 related to brefeldin A resistance protein [Phialocephala subalpina]
PSS27849.1	M430DRAFT_15102	1195	hypothetical protein	441	369.038	233.568	10.6994	3.41946	PVH88218.1 putative actin-related protein 2/3 complex subunit 1 [Cadophora sp. DSE1049]
PSS23419.1	M430DRAFT_217047	1542	hypothetical protein	569	369.001	233.545	10.6984	3.41932	#N/A
PSS06769.1	M430DRAFT_37823	675	hypothetical protein	248	367.407	232.536	10.6521	3.41307	CZR53190.1 related to vesicle transport v-SNARE protein [Phialocephala subalpina]
PSS17086.1	M430DRAFT_103041	915	hypothetical protein	336	367.213	232.413	10.6465	3.41231	PVH86635.1 electron transfer flavo protein, beta subunit [Cadophora sp. DSE1049]
PSS20699.1	M430DRAFT_100541	1384	hypothetical protein	508	367.052	232.311	10.6418	3.41168	PMD15633.1 FMN-linked oxidoreductase [Pezoloma ericae]	Cluster 2
PSS13225.1	M430DRAFT_105660	2281	hypothetical protein	837	366.944	232.243	10.6387	3.41125	XP_031003577.1 uncharacterized protein LHYA1_G006835 [Lachnellula hyalina]
PSS18316.1	M430DRAFT_34916	641	hypothetical protein	235	366.615	232.035	10.6292	3.40996	#N/A
PSS21979.1	M430DRAFT_26515	1943	hypothetical protein	712	366.444	231.926	10.6242	3.40928	PMD35361.1 kinase-like protein [Hyaloscypha variabilis F]
PSS12797.1	M430DRAFT_143137	2661	hypothetical protein	974	366.028	231.663	10.6121	3.40764	XP_031872737.1 Eukaryotic translation initiation factor 3 subunit B [Venustampulla echinocandica]
PSS10477.1	M430DRAFT_145332	2149	hypothetical protein	782	363.89	230.31	10.5502	3.39919	KAF5871377.1 putative cleft lip and palate associated transmembrane protein 1 protein [Botrytis fragariae]
PSS16848.1	M430DRAFT_103881	1380	hypothetical protein	500	362.319	229.316	10.5046	3.39295	CZR66198.1 related to pyruvate dehydrogenase complex protein X precursor, dihydrolipoamide acetyltransferase component [Phialocephala subalpina]
PSS12521.1	M430DRAFT_107108	2946	hypothetical protein	1066	361.847	229.017	10.4909	3.39107	TVY80773.1 putative coatomer subunit gamma, partial [Lachnellula suecica]
PSS09258.1	M430DRAFT_31126	2550	hypothetical protein	920	360.784	228.345	10.4601	3.38683	PMD16597.1 Rho GTPase activation protein [Pezoloma ericae]
PSS21876.1	M430DRAFT_98436	1670	hypothetical protein	602	360.479	228.151	10.4513	3.38561	RDW92367.1 carboxylic ester hydrolase-9 [Coleophoma crateriformis]
PSS20586.1	M430DRAFT_120514	2071	hypothetical protein	745	359.73	227.677	10.4295	3.3826	KAE9375535.1 cysteine desulfuras-like protein [Chalara longipes BDJ]
PSS12873.1	M430DRAFT_68044	2159	hypothetical protein	772	357.573	226.312	10.367	3.37393	XP_024735519.1 ARM repeat-containing protein [Hyaloscypha bicolor E]
PSS25102.1	M430DRAFT_96255	3045	hypothetical protein	1082	355.337	224.897	10.3022	3.36488	CZR58009.1 probable phosphoinositide-specific phospholipase C [Phialocephala subalpina]
PSS16884.1	M430DRAFT_67208	3869	hypothetical protein	1372	354.614	224.439	10.2812	3.36194	TVY81544.1 Vacuolar membrane protease [Lachnellula suecica]
PSS12198.1	M430DRAFT_21304	2344	hypothetical protein	830	354.096	224.111	10.2662	3.35983	TVY39267.1 SH3 domain-containing protein [Lachnellula subtilissima]
PSS16509.1	M430DRAFT_121887	5720	hypothetical protein	2023	353.671	223.843	10.2539	3.3581	PMD15448.1 Sec7-domain-containing protein [Pezoloma ericae]
PSS25471.1	M430DRAFT_39553	2907	hypothetical protein	1027	353.285	223.598	10.2427	3.35652	KAF5868806.1 putative glycoprotein x protein [Botrytis fragariae]
PSS22061.1	M430DRAFT_99607	1972	hypothetical protein	689	349.391	221.134	10.1298	3.34054	PMD27531.1 glutathione synthetase ATP-binding domain-like protein [Pezoloma ericae]
PSS18739.1	M430DRAFT_121539	1097	hypothetical protein	381	347.311	219.817	10.0695	3.33192	XP_008082900.1 RER1 protein [Glarea lozoyensis ATCC 20868]
PSS20372.1	M430DRAFT_232989	2939	hypothetical protein	1020	347.057	219.656	10.0621	3.33086	KAE8452915.1 Transketolase [Helotiales sp. DMI_Dod_QoI]
PSS16818.1	M430DRAFT_51156	3971	hypothetical protein	1376	346.512	219.312	10.0463	3.3286	XP_031873058.1 uncharacterized protein BP5553_00381 [Venustampulla echinocandica]
PSS16854.1	M430DRAFT_141309	572	hypothetical protein	198	346.154	219.085	10.0359	3.3271	TVY58887.1 Guanine nucleotide-binding protein subunit gamma [Lachnellula cervina]
PSS20462.1	M430DRAFT_100043	399	hypothetical protein	138	345.865	218.902	10.0276	3.3259	XP_024742924.1 uncharacterized protein K444DRAFT_624541 [Hyaloscypha bicolor E]
PSS20681.1	M430DRAFT_100240	3884	hypothetical protein	1340	345.005	218.358	10.0026	3.32231	XP_024742739.1 putative DNA-directed RNA polymerase II subunit RPB2 [Hyaloscypha bicolor E]
PSS22246.1	M430DRAFT_98434	3589	hypothetical protein	1235	344.107	217.789	9.9766	3.31855	KAE9380620.1 ARM repeat-containing protein [Chalara longipes BDJ]
PSS23168.1	M430DRAFT_17091	8116	hypothetical protein	2784	343.026	217.105	9.94527	3.31401	PVH77830.1 amidophosphoribosyltransferas-like protein [Cadophora sp. DSE1049]
PSS25809.1	M430DRAFT_95442	974	hypothetical protein	333	341.889	216.386	9.9123	3.30922	PMD47614.1 3-ketoacyl-reductase-like protein [Hyaloscypha variabilis F]
PSS07031.1	M430DRAFT_70177	906	hypothetical protein	309	341.06	215.861	9.88825	3.30572	CZR64202.1 related to peroxiredoxin 5, mitochondrial precursor [Phialocephala subalpina]
PSS12666.1	M430DRAFT_68869	717	hypothetical protein	244	340.307	215.384	9.86643	3.30253	PVH69088.1 ClpS-like protein [Cadophora sp. DSE1049]
PSS18636.1	M430DRAFT_102070	1168	hypothetical protein	396	339.041	214.583	9.82973	3.29715	XP_031006587.1 RNA-binding protein rnc1, partial [Lachnellula hyalina]
PSS08829.1	M430DRAFT_271659	2339	hypothetical protein	793	339.034	214.578	9.82952	3.29712	XP_024738450.1 Flavocytochrome c [Hyaloscypha bicolor E]
PSS28232.1	M430DRAFT_94252	2313	hypothetical protein	784	338.954	214.528	9.8272	3.29678	PBP27047.1 RNA recognition domain-containing protein [Diplocarpon rosae]
PSS28121.1	M430DRAFT_24481	2481	hypothetical protein	840	338.573	214.287	9.81616	3.29516	XP_024740262.1 6-phosphofructokinase [Hyaloscypha bicolor E]
PSS12714.1	M430DRAFT_60883	5811	hypothetical protein	1965	338.152	214.02	9.80394	3.29336	XP_031864711.1 Cysteine proteinase [Venustampulla echinocandica]
PSS27644.1	M430DRAFT_62868	2415	hypothetical protein	816	337.888	213.853	9.7963	3.29224	TVY83121.1 Delta(24(24(1)))-sterol reductase [Lachnellula suecica]
PSS10691.1	M430DRAFT_127073	854	hypothetical protein	288	337.237	213.441	9.77741	3.28945	PMD43681.1 NADH-ubiquinone oxidoreductase subunit B17.2 [Hyaloscypha variabilis F]
PSS20461.1	M430DRAFT_27506	1133	hypothetical protein	382	337.158	213.391	9.77513	3.28912	TVY15222.1 putative eukaryotic translation initiation factor 2 subunit beta [Lachnellula arida]
PSS22352.1	M430DRAFT_65530	2093	hypothetical protein	702	335.404	212.281	9.72427	3.28159	CZR54339.1 related to C2H2 finger domain protein [Phialocephala subalpina]
PSS12442.1	M430DRAFT_44362	5052	hypothetical protein	1692	334.917	211.973	9.71016	3.27949	XP_024731222.1 RNA polymeras-like protein II mediator complex component Srb8 [Hyaloscypha bicolor E]
PSS18778.1	M430DRAFT_42418	1114	hypothetical protein	373	334.829	211.917	9.70762	3.27912	PVH78605.1 E3 ubiquitin ligase complex SCF subunit sconC, variant [Cadophora sp. DSE1049]
PSS15176.1	M430DRAFT_123952	780	hypothetical protein	260	333.333	210.97	9.66424	3.27266	XP_018073121.1 UPF0057-domain-containing protein [Phialocephala scopiformis]
PSS22192.1	M430DRAFT_137188	3437	hypothetical protein	1142	332.267	210.295	9.63331	3.26803	XP_024731568.1 uncharacterized protein K444DRAFT_597683 [Hyaloscypha bicolor E]
PSS20274.1	M430DRAFT_101233	515	hypothetical protein	171	332.039	210.151	9.62671	3.26704	XP_024732745.1 uncharacterized protein K444DRAFT_536891 [Hyaloscypha bicolor E]
PSS18765.1	M430DRAFT_101449	1636	hypothetical protein	541	330.685	209.294	9.58745	3.26115	PVH76805.1 BcMKK1, mitogen-activated protein kinase [Cadophora sp. DSE1049]
PSS23240.1	M430DRAFT_57049	1093	hypothetical protein	361	330.284	209.04	9.57583	3.2594	XP_018061001.1 farnesyl diphosphate synthase [Phialocephala scopiformis]
PSS28236.1	M430DRAFT_47267	896	hypothetical protein	295	329.241	208.38	9.5456	3.25484	XP_031867444.1 Cell division control protein 42 [Venustampulla echinocandica]
PSS16542.1	M430DRAFT_42557	3094	glycosyltransferase family 4 protein	1015	328.054	207.629	9.51119	3.24963	XP_024720050.1 glycosyltransferase family 4 protein [Amorphotheca resinae ATCC 22711]
PSS13155.1	M430DRAFT_125133	477	hypothetical protein	156	327.044	206.99	9.4819	3.24518	XP_033438928.1 uncharacterized protein GL218_02497 [Daldinia childiae]
PSS13043.1	M430DRAFT_105247	2511	hypothetical protein	820	326.563	206.686	9.46796	3.24305	XP_024735813.1 uncharacterized protein K444DRAFT_590844 [Hyaloscypha bicolor E]
PSS22399.1	M430DRAFT_137606	968	hypothetical protein	316	326.446	206.612	9.46457	3.24254	PMD24137.1 dolichyl-phosphate mannosyltransferase polypeptide 2 [Pezoloma ericae]
PSS25585.1	M430DRAFT_96178	891	hypothetical protein	289	324.355	205.288	9.40393	3.23326	XP_031008277.1 uncharacterized protein LHYA1_G001506 [Lachnellula hyalina]
PSS17077.1	M430DRAFT_103243	491	hypothetical protein	159	323.829	204.955	9.38869	3.23092	XP_031869604.1 uncharacterized protein BP5553_04381 [Venustampulla echinocandica]
PSS13059.1	M430DRAFT_68202	1302	hypothetical protein	421	323.349	204.651	9.37476	3.22878	PVH89683.1 inosine monophosphate dehydrogenase [Cadophora sp. DSE1049]
PSS12586.1	M430DRAFT_106914	1506	hypothetical protein	486	322.709	204.246	9.35622	3.22593	XP_031868563.1 Integral membrane protein [Venustampulla echinocandica]
PSS10701.1	M430DRAFT_145791	5566	hypothetical protein	1796	322.673	204.224	9.35518	3.22577	XP_024741749.1 uncharacterized protein K444DRAFT_582353 [Hyaloscypha bicolor E]
PSS27772.1	M430DRAFT_131635	1886	hypothetical protein	607	321.845	203.699	9.33117	3.22206	KAE8445030.1 eukaryotic translation initiation factor 2 subunit gamma [Helotiales sp. DMI_Dod_QoI]
PSS27408.1	M430DRAFT_130910	2430	hypothetical protein	782	321.811	203.678	9.33017	3.2219	KAE8454039.1 fimbrin [Helotiales sp. DMI_Dod_QoI]
PSS16865.1	M430DRAFT_51199	2244	hypothetical protein	722	321.747	203.637	9.32832	3.22162	CZR66213.1 uncharacterized protein PAC_16114 [Phialocephala subalpina]
PSS12208.1	M430DRAFT_29935	1371	hypothetical protein	441	321.663	203.584	9.32589	3.22124	KAF5868154.1 putative er membrane protein [Botrytis fragariae]
PSS12871.1	M430DRAFT_52080	1536	hypothetical protein	494	321.615	203.554	9.32449	3.22102	XP_018064318.1 alpha/beta-hydrolase [Phialocephala scopiformis]
PSS16971.1	M430DRAFT_102814	2872	hypothetical protein	921	320.682	202.964	9.29746	3.21684	PQE25267.1 aminopeptidase 2 protein [Rutstroemia sp. NJR-2017a WRK4]
PSS21968.1	M430DRAFT_49152	2541	hypothetical protein	814	320.346	202.751	9.28772	3.21532	TVY41912.1 Ferric/cupric reductase transmembrane component [Lachnellula occidentalis]
PSS10634.1	M430DRAFT_126945	1035	hypothetical protein	331	319.807	202.409	9.27207	3.21289	XP_001555369.1 Bccnb1 [Botrytis cinerea B05.10]
PSS08608.1	M430DRAFT_147399	760	hypothetical protein	243	319.737	202.365	9.27005	3.21258	PMD38462.1 CybS-domain-containing protein [Hyaloscypha variabilis F]
PSS25346.1	M430DRAFT_114971	1997	glycosyltransferase family 57 protein	636	318.478	201.568	9.23354	3.20688	XP_024723945.1 glycosyltransferase family 57 protein [Amorphotheca resinae ATCC 22711]
PSS28267.1	M430DRAFT_132593	1563	hypothetical protein	497	317.978	201.252	9.21906	3.20462	TVY48884.1 Curved DNA-binding protein [Lachnellula occidentalis]
PSS20145.1	M430DRAFT_49840	1205	hypothetical protein	382	317.012	200.641	9.19106	3.20023	PVH74746.1 eukaryotic translation initiation factor 3 subunit H [Cadophora sp. DSE1049]
PSS22895.1	M430DRAFT_40129	622	hypothetical protein	197	316.72	200.456	9.18259	3.1989	RDW71400.1 autophagy-related protein [Coleophoma cylindrospora]
PSS12991.1	M430DRAFT_143514	1621	hypothetical protein	513	316.471	200.298	9.17537	3.19777	KAE8444890.1 Ribonucleotide-diphosphate reductase (RNR), small subunit [Helotiales sp. DMI_Dod_QoI]
PSS12326.1	M430DRAFT_169577	1991	hypothetical protein	630	316.424	200.268	9.17399	3.19755	PQE19769.1 Carbamoyl-phosphate synthase arginine-specific small chain protein [Rutstroemia sp. NJR-2017a WRK4]
PSS12465.1	M430DRAFT_144731	846	hypothetical protein	267	315.603	199.749	9.15019	3.1938	TVY82646.1 Mitochondrial intermembrane space cysteine motif-containing protein [Lachnellula suecica]
PSS27318.1	M430DRAFT_23774	3695	hypothetical protein	1165	315.291	199.551	9.14115	3.19238	OWP02734.1 chromatin remodelling complex ATPase chain ISW [Marssonina coronariae]
PSS27265.1	M430DRAFT_46362	2900	glycosyltransferase family 2 protein	912	314.483	199.04	9.11772	3.18867	XP_024724790.1 glycosyltransferase family 2 protein [Amorphotheca resinae ATCC 22711]
PSS25599.1	M430DRAFT_134172	2546	hypothetical protein	799	313.826	198.624	9.09866	3.18565	CZR62450.1 probable 3-isopropylmalate dehydratase [Phialocephala subalpina]
PSS12381.1	M430DRAFT_170225	2046	hypothetical protein	642	313.783	198.597	9.09743	3.18546	CZR63959.1 related to hard surface induced protein 3 (sterol glycosyl transferase) [Phialocephala subalpina]	Cluster 3
PSS15046.1	M430DRAFT_142407	1741	hypothetical protein	546	313.613	198.489	9.09249	3.18468	PMD22886.1 argininosuccinate synthetase [Pezoloma ericae]
PSS16552.1	M430DRAFT_19538	811	hypothetical protein	254	313.194	198.224	9.08034	3.18275	TVY13491.1 Pleckstrin homology domain-containing family A member 8-like protein [Lachnellula arida]
PSS25875.1	M430DRAFT_95349	3102	hypothetical protein	971	313.024	198.116	9.07542	3.18196	XP_031867045.1 Ypt of gyp1p [Venustampulla echinocandica]
PSS18348.1	M430DRAFT_27811	441	hypothetical protein	138	312.925	198.054	9.07256	3.18151	#N/A
PSS22185.1	M430DRAFT_222282	1990	hypothetical protein	621	312.06	197.507	9.04748	3.17752	TAQ87081.1 Adenosinetriphosphatase [Chlorociboria aeruginascens]
PSS21930.1	M430DRAFT_17500	1205	hypothetical protein	374	310.373	196.439	8.99857	3.1697	TVY35654.1 putative transcriptional regulatory protein C2H10.01 [Lachnellula cervina]
PSS28259.1	M430DRAFT_91943	3509	hypothetical protein	1089	310.345	196.421	8.99775	3.16956	XP_024731721.1 uncharacterized protein K444DRAFT_538110 [Hyaloscypha bicolor E]
PSS23327.1	M430DRAFT_48905	2105	hypothetical protein	652	309.739	196.037	8.98017	3.16674	ESZ98591.1 vacuolar ATP synthase catalytic subunit A [Sclerotinia borealis F-4128]
PSS27121.1	M430DRAFT_92860	478	hypothetical protein	148	309.623	195.964	8.97683	3.16621	RDW60867.1 putative 60s acidic ribosomal protein p1 protein [Coleophoma cylindrospora]
PSS25553.1	M430DRAFT_134073	2436	hypothetical protein	754	309.524	195.901	8.97394	3.16574	KAE9363092.1 long-chain-fatty-acid-CoA ligase-like protein [Chalara longipes BDJ]
PSS18540.1	M430DRAFT_102202	659	hypothetical protein	203	308.042	194.964	8.93099	3.15882	XP_031003488.1 uncharacterized protein LHYA1_G006741 [Lachnellula hyalina]
PSS22003.1	M430DRAFT_40796	3723	hypothetical protein	1146	307.816	194.82	8.92444	3.15776	CZR51733.1 probable 2-methylcitrate dehydratase [Phialocephala subalpina]
PSS18861.1	M430DRAFT_58947	2059	hypothetical protein	633	307.431	194.576	8.91326	3.15595	OCK95622.1 putative cytochrome P450 [Cenococcum geophilum 1.58]	Cluster 1
PSS15260.1	M430DRAFT_142809	3823	hypothetical protein	1175	307.35	194.525	8.91092	3.15558	XP_024728004.1 putative 26S proteasome regulatory subunit rpn2 [Hyaloscypha bicolor E]
PSS12658.1	M430DRAFT_106886	1786	hypothetical protein	548	306.831	194.197	8.89587	3.15314	ESZ92544.1 cyclohexanone monooxygenase [Sclerotinia borealis F-4128]
PSS28001.1	M430DRAFT_63190	1031	hypothetical protein	315	305.529	193.373	8.85811	3.147	PMD24830.1 translation initiation factor eIF3 subunit [Pezoloma ericae]
PSS27194.1	M430DRAFT_130462	1313	hypothetical protein	401	305.407	193.296	8.8546	3.14643	PVH80684.1 cell division/GTP binding protein [Cadophora sp. DSE1049]
PSS10612.1	M430DRAFT_30522	1055	hypothetical protein	322	305.213	193.173	8.84897	3.14551	XP_008079199.1 40S ribosomal protein S3 [Glarea lozoyensis ATCC 20868]
PSS22809.1	M430DRAFT_135101	956	hypothetical protein	290	303.347	191.992	8.79487	3.13666	PVH82838.1 DUF962-domain-containing protein [Cadophora sp. DSE1049]
PSS19990.1	M430DRAFT_18174	1410	hypothetical protein	427	302.837	191.669	8.78007	3.13423	XP_024732685.1 uncharacterized protein K444DRAFT_537093 [Hyaloscypha bicolor E]
PSS20072.1	M430DRAFT_228941	1836	hypothetical protein	556	302.832	191.666	8.77993	3.13421	RDW75027.1 phosphoglycerate kinase [Coleophoma cylindrospora]
PSS25093.1	M430DRAFT_133252	473	hypothetical protein	143	302.326	191.345	8.76525	3.13179	PQE03224.1 DUF543 domain protein [Rutstroemia sp. NJR-2017a BBW]
PSS27228.1	M430DRAFT_130529	1130	hypothetical protein	341	301.77	190.994	8.74913	3.12914	TVY33670.1 L-xylulose reductase [Lachnellula occidentalis]
PSS08475.1	M430DRAFT_185816	4203	hypothetical protein	1268	301.689	190.943	8.7468	3.12875	PVH72711.1 kinase-like protein [Cadophora sp. DSE1049]
PSS22733.1	M430DRAFT_134948	783	hypothetical protein	236	301.405	190.763	8.73855	3.12739	PMD13213.1 putative proteasome subunit beta type-2 [Pezoloma ericae]
PSS13275.1	M430DRAFT_125374	3088	hypothetical protein	930	301.166	190.611	8.73162	3.12625	XP_024736210.1 uncharacterized protein K444DRAFT_530559 [Hyaloscypha bicolor E]
PSS18789.1	M430DRAFT_102155	937	hypothetical protein	282	300.961	190.481	8.72567	3.12527	PMD23412.1 NAD(P)-binding protein [Pezoloma ericae]
PSS13083.1	M430DRAFT_124992	4668	hypothetical protein	1403	300.557	190.226	8.71397	3.12333	XP_031872275.1 ARM repeat-containing protein [Venustampulla echinocandica]
PSS25848.1	M430DRAFT_134690	473	hypothetical protein	142	300.211	190.007	8.70395	3.12167	CZR66795.1 uncharacterized protein PAC_16696 [Phialocephala subalpina]
PSS27093.1	M430DRAFT_94091	1086	hypothetical protein	326	300.184	189.99	8.70316	3.12154	CZR59525.1 related to pyridoxine 4-dehydrogenase [Phialocephala subalpina]
PSS20088.1	M430DRAFT_101069	1094	hypothetical protein	328	299.817	189.758	8.69252	3.11977	TVY36929.1 Transcription initiation factor IIB [Lachnellula subtilissima]
PSS12339.1	M430DRAFT_107048	2464	hypothetical protein	738	299.513	189.565	8.6837	3.11831	PMD46503.1 DUF625-domain-containing protein [Hyaloscypha variabilis F]
PSS25137.1	M430DRAFT_133318	658	hypothetical protein	197	299.392	189.489	8.6802	3.11773	CZR54242.1 related to F1F0-ATP synthase subunit E [Phialocephala subalpina]
PSS24971.1	M430DRAFT_95933	3505	hypothetical protein	1049	299.287	189.422	8.67714	3.11722	XP_024738977.1 uncharacterized protein K444DRAFT_525456 [Hyaloscypha bicolor E]
PSS25003.1	M430DRAFT_15755	1454	hypothetical protein	435	299.175	189.351	8.67389	3.11668	TVY50680.1 Protein OS-9-like, partial [Lachnellula cervina]
PSS12611.1	M430DRAFT_173185	2600	carbohydrate-binding module family 21 protein	777	298.846	189.143	8.66437	3.11509	XP_024718609.1 carbohydrate-binding module family 21 protein [Amorphotheca resinae ATCC 22711]
PSS09247.1	M430DRAFT_146993	2701	hypothetical protein	807	298.778	189.1	8.6624	3.11477	XP_024744043.1 VID27-domain-containing protein [Hyaloscypha bicolor E]
PSS25852.1	M430DRAFT_48268	1969	hypothetical protein	588	298.629	189.006	8.65806	3.11404	PQE31234.1 carnitine O-acetyltransferase protein [Rutstroemia sp. NJR-2017a WRK4]
PSS25289.1	M430DRAFT_200493	1889	hypothetical protein	564	298.571	188.969	8.65638	3.11376	PMD26110.1 ornithine aminotransferase [Pezoloma ericae]
PSS18781.1	M430DRAFT_66777	831	hypothetical protein	248	298.436	188.883	8.65246	3.11311	PQE11990.1 ribosomal L1p L10e family protein [Rutstroemia sp. NJR-2017a BVV2]
PSS27097.1	M430DRAFT_31976	1193	hypothetical protein	354	296.731	187.804	8.60304	3.10485	XP_001585871.1 predicted protein [Sclerotinia sclerotiorum 1980 UF-70]
PSS09078.1	M430DRAFT_30971	1614	hypothetical protein	478	296.159	187.442	8.58645	3.10206	XP_024744121.1 uncharacterized protein K444DRAFT_9441 [Hyaloscypha bicolor E]
PSS27588.1	M430DRAFT_46672	2260	hypothetical protein	669	296.018	187.353	8.58236	3.10137	KAF4313669.1 Transcription factor [Botryosphaeria dothidea]
PSS22014.1	M430DRAFT_26544	832	hypothetical protein	246	295.673	187.135	8.57237	3.09969	KAE8442369.1 GAL4 enhancer protein [Helotiales sp. DMI_Dod_QoI]
PSS25765.1	M430DRAFT_33359	1144	hypothetical protein	338	295.455	186.997	8.56604	3.09863	PMD47450.1 putative alpha/beta hydrolase [Hyaloscypha variabilis F]
PSS20348.1	M430DRAFT_120005	743	hypothetical protein	219	294.751	186.551	8.54564	3.09519	XP_001545579.1 Bcqcr8 [Botrytis cinerea B05.10]
PSS25330.1	M430DRAFT_114938	6627	hypothetical protein	1950	294.251	186.235	8.53114	3.09274	KAF5868900.1 putative hsp90-like protein [Botrytis fragariae]
PSS18726.1	M430DRAFT_58838	1774	hypothetical protein	521	293.687	185.878	8.51478	3.08997	KAE9374769.1 acyl-CoA dehydrogenase NM domain-like protein [Chalara longipes BDJ]
PSS12260.1	M430DRAFT_52590	931	hypothetical protein	273	293.233	185.591	8.50163	3.08774	KAE8442156.1 palmitoyltransferase [Helotiales sp. DMI_Dod_QoI]
PSS25516.1	M430DRAFT_94901	1782	hypothetical protein	522	292.929	185.398	8.49282	3.08624	#N/A
PSS16875.1	M430DRAFT_141347	519	hypothetical protein	152	292.871	185.361	8.49113	3.08596	CZR66225.1 uncharacterized protein PAC_16126 [Phialocephala subalpina]
PSS25691.1	M430DRAFT_134378	1207	hypothetical protein	353	292.461	185.102	8.47923	3.08393	PSN62405.1 NAD(P)-binding protein [Corynespora cassiicola Philippines]
PSS13204.1	M430DRAFT_143941	1205	hypothetical protein	352	292.116	184.884	8.46925	3.08223	CZS95974.1 related to ubiquinol-cytochrome c reductase complex subunit [Rhynchosporium agropyri]
PSS17043.1	M430DRAFT_102898	858	hypothetical protein	250	291.375	184.415	8.44777	3.07857	KAE9376459.1 Per1-like protein [Chalara longipes BDJ]
PSS21906.1	M430DRAFT_117874	1669	hypothetical protein	486	291.192	184.299	8.44246	3.07766	TVY41233.1 Aurofusarin biosynthesis cluster protein S [Lachnellula subtilissima]
PSS17113.1	M430DRAFT_28817	1095	hypothetical protein	318	290.411	183.804	8.41981	3.07379	XP_002560247.1 Pc15g00190 [Penicillium rubens Wisconsin 54-1255]
PSS16842.1	M430DRAFT_249298	2141	hypothetical protein	620	289.584	183.281	8.39584	3.06967	XP_024735120.1 uncharacterized protein K444DRAFT_440101 [Hyaloscypha bicolor E]
PSS27591.1	M430DRAFT_24027	1665	hypothetical protein	481	288.889	182.841	8.37568	3.06621	XP_031008027.1 putative vacuolar protein sorting-associated protein [Lachnellula hyalina]
PSS23309.1	M430DRAFT_48890	1240	glycoside hydrolase family 16 protein	358	288.71	182.728	8.37048	3.06531	XP_024723355.1 glycoside hydrolase family 16 protein [Amorphotheca resinae ATCC 22711]
PSS28174.1	M430DRAFT_38854	1942	hypothetical protein	560	288.363	182.508	8.36042	3.06358	XP_024553730.1 Bccct8 [Botrytis cinerea B05.10]
PSS28457.1	M430DRAFT_15669	1634	hypothetical protein	471	288.25	182.437	8.35715	3.06301	PVH73283.1 thioredoxin-domain-containing protein [Cadophora sp. DSE1049]
PSS25333.1	M430DRAFT_133681	2210	hypothetical protein	637	288.235	182.427	8.35673	3.06294	PVH80258.1 FAD/NAD(P)-binding domain-containing protein [Cadophora sp. DSE1049]
PSS18625.1	M430DRAFT_28043	3243	hypothetical protein	933	287.697	182.086	8.34111	3.06024	PMD24000.1 Exportin-T [Pezoloma ericae]
PSS20087.1	M430DRAFT_49791	1539	hypothetical protein	442	287.199	181.772	8.3267	3.05774	XP_018062376.1 26S protease regulatory subunit 6A [Phialocephala scopiformis]
PSS27449.1	M430DRAFT_130999	823	hypothetical protein	236	286.756	181.491	8.31383	3.05551	KAE9961674.1 40s ribosomal protein L44e [Venturia inaequalis]
PSS14965.1	M430DRAFT_105179	4536	hypothetical protein	1299	286.376	181.25	8.30281	3.0536	KAE9377043.1 calcium transporting P-type ATPase-like protein [Chalara longipes BDJ]
PSS22951.1	M430DRAFT_97496	2005	hypothetical protein	574	286.284	181.193	8.30016	3.05314	PMD13946.1 Pentulose kinase [Pezoloma ericae]
PSS25670.1	M430DRAFT_39719	3623	hypothetical protein	1037	286.227	181.156	8.2985	3.05285	TVY21385.1 Eukaryotic translation initiation factor 5B [Lachnellula arida]
PSS09028.1	M430DRAFT_109379	1363	hypothetical protein	390	286.134	181.097	8.29579	3.05238	#N/A
PSS22206.1	M430DRAFT_65408	1333	hypothetical protein	381	285.821	180.9	8.28675	3.05081	PQE26864.1 peroxisomal biogenesis factor 11 protein [Rutstroemia sp. NJR-2017a BVV2]
PSS27389.1	M430DRAFT_54910	756	hypothetical protein	216	285.714	180.832	8.28364	3.05026	XP_024733905.1 uncharacterized protein K444DRAFT_665457 [Hyaloscypha bicolor E]
PSS10858.1	M430DRAFT_53402	1250	hypothetical protein	357	285.6	180.759	8.28032	3.04969	TVY21562.1 putative phosphoglycerate mutase [Lachnellula arida]
PSS23405.1	M430DRAFT_26312	2946	glycoside hydrolase family 31 protein	839	284.793	180.249	8.25693	3.0456	XP_024723451.1 glycoside hydrolase family 31 protein [Amorphotheca resinae ATCC 22711]
PSS22948.1	M430DRAFT_48559	3307	hypothetical protein	941	284.548	180.094	8.24982	3.04436	XP_024733315.1 calcium permease [Hyaloscypha bicolor E]
PSS18876.1	M430DRAFT_81960	366	hypothetical protein	104	284.153	179.844	8.23837	3.04236	XP_002583703.1 predicted protein [Uncinocarpus reesii 1704]
PSS23298.1	M430DRAFT_117336	2376	hypothetical protein	675	284.091	179.804	8.23657	3.04204	TVY18132.1 Alkaline phosphatase D [Lachnellula arida]
PSS28183.1	M430DRAFT_15413	2436	hypothetical protein	692	284.072	179.793	8.23603	3.04195	XP_024731848.1 uncharacterized protein K444DRAFT_645813 [Hyaloscypha bicolor E]
PSS28295.1	M430DRAFT_165380	1996	hypothetical protein	567	284.068	179.79	8.23591	3.04193	KAE9364917.1 putative cell wall manno protein PIR3 [Chalara longipes BDJ]
PSS27350.1	M430DRAFT_130765	3204	hypothetical protein	909	283.708	179.562	8.22547	3.0401	CZR60377.1 probable ubiquitin-protein ligase [Phialocephala subalpina]
PSS18561.1	M430DRAFT_35062	2317	hypothetical protein	657	283.556	179.466	8.22107	3.03933	XP_024732038.1 uncharacterized protein K444DRAFT_655233 [Hyaloscypha bicolor E]
PSS09233.1	M430DRAFT_22596	367	hypothetical protein	104	283.379	179.354	8.21592	3.03842	CDM26394.1 unnamed protein product [Penicillium roqueforti FM164]
PSS22714.1	M430DRAFT_97724	1534	hypothetical protein	434	282.92	179.064	8.20264	3.03609	RDW75876.1 O-methyltransferas-like protein [Coleophoma crateriformis]
PSS23162.1	M430DRAFT_26088	3180	hypothetical protein	898	282.39	178.728	8.18726	3.03338	XP_018062929.1 armadillo repeat protein-like protein [Phialocephala scopiformis]
PSS12749.1	M430DRAFT_145284	4193	hypothetical protein	1181	281.66	178.266	8.16609	3.02965	RDW87671.1 myosin-1 [Coleophoma crateriformis]
PSS16627.1	M430DRAFT_50982	2547	hypothetical protein	715	280.722	177.672	8.13891	3.02484	XP_024739755.1 uncharacterized protein K444DRAFT_524708 [Hyaloscypha bicolor E]
PSS27826.1	M430DRAFT_159328	1263	hypothetical protein	354	280.285	177.396	8.12623	3.02259	PQE27099.1 pre-mRNA splicing factor atp-dependent RNA helicase prp16 protein [Rutstroemia sp. NJR-2017a WRK4]
PSS28307.1	M430DRAFT_24650	2592	hypothetical protein	726	280.093	177.274	8.12065	3.0216	PQE15631.1 ribosomal L24E protein [Rutstroemia sp. NJR-2017a BBW]
PSS07044.1	M430DRAFT_23195	1270	hypothetical protein	355	279.528	176.916	8.10427	3.01868	PVH76040.1 mitochondrial protein-like protein Fmp26 [Cadophora sp. DSE1049]
PSS18497.1	M430DRAFT_102085	1426	hypothetical protein	398	279.102	176.647	8.09194	3.01649	TVY85413.1 putative mannose-1-phosphate guanyltransferase [Lachnellula suecica]
PSS27027.1	M430DRAFT_14334	1602	hypothetical protein	447	279.026	176.599	8.08973	3.01609	XP_033569959.1 uncharacterized protein BDZ99DRAFT_576555 [Mytilinidion resinicola]
PSS18405.1	M430DRAFT_101800	1936	hypothetical protein	540	278.926	176.535	8.08682	3.01557	PMD24187.1 phenylalanyl-tRNA synthetase [Pezoloma ericae]
PSS28384.1	M430DRAFT_24721	4370	hypothetical protein	1218	278.719	176.404	8.08081	3.0145	TVY65684.1 Protein transport protein sec73 [Lachnellula suecica]
PSS12993.1	M430DRAFT_52186	2689	hypothetical protein	748	278.17	176.057	8.06492	3.01166	TVY64221.1 mRNA decapping complex subunit, partial [Lachnellula suecica]
PSS16540.1	M430DRAFT_140665	2076	hypothetical protein	576	277.457	175.605	8.04423	3.00795	CZR69453.1 probable Ca2+-transport (H+/Ca2+ exchange) protein [Phialocephala subalpina]
PSS22118.1	M430DRAFT_65330	3415	hypothetical protein	947	277.306	175.51	8.03986	3.00717	CZR52064.1 isoleucyl-tRNA synthetase [Phialocephala subalpina]
PSS09132.1	M430DRAFT_31017	2184	hypothetical protein	605	277.015	175.326	8.03141	3.00565	PMD38876.1 bifunctional 6-phosphofructo-2-kinase/fructose-2,6-bisphosphate 2-phosphatase [Hyaloscypha variabilis F]
PSS12360.1	M430DRAFT_169909	935	hypothetical protein	259	277.005	175.32	8.03114	3.00561	CZR63931.1 60S ribosomal protein L37 [Phialocephala subalpina]
PSS13128.1	M430DRAFT_105251	1858	hypothetical protein	513	276.103	174.749	8.00499	3.0009	XP_024735985.1 uncharacterized protein K444DRAFT_630710 [Hyaloscypha bicolor E]
PSS07048.1	M430DRAFT_70194	1938	hypothetical protein	535	276.058	174.72	8.00367	3.00066	PQE14452.1 T-complex 1 subunit zeta protein [Rutstroemia sp. NJR-2017a BBW]
PSS28361.1	M430DRAFT_132741	2036	hypothetical protein	562	276.031	174.703	8.00291	3.00052	RDW59600.1 IlvD N-terminal [Coleophoma cylindrospora]
PSS10781.1	M430DRAFT_61173	1178	hypothetical protein	324	275.042	174.077	7.97423	2.99535	PMD16462.1 cytochrome b-c1 complex subunit Rieske [Pezoloma ericae]
PSS28382.1	M430DRAFT_63506	1824	hypothetical protein	501	274.671	173.842	7.96346	2.9934	PMD40737.1 alpha/beta-hydrolase [Hyaloscypha variabilis F]
PSS12438.1	M430DRAFT_107103	1566	hypothetical protein	430	274.585	173.788	7.96097	2.99294	XP_024731217.1 uncharacterized protein K444DRAFT_140938 [Hyaloscypha bicolor E]
PSS09056.1	M430DRAFT_109464	2907	hypothetical protein	798	274.51	173.74	7.95879	2.99255	KAE8448262.1 COPII subunit [Helotiales sp. DMI_Dod_QoI]
PSS13165.1	M430DRAFT_68297	7828	hypothetical protein	2143	273.761	173.266	7.93708	2.98861	PMD21920.1 PROCN-domain-containing protein [Pezoloma ericae]
PSS12604.1	M430DRAFT_30265	5401	hypothetical protein	1478	273.653	173.198	7.93395	2.98804	XP_024731989.1 uncharacterized protein K444DRAFT_617527 [Hyaloscypha bicolor E]
PSS12747.1	M430DRAFT_21815	1909	hypothetical protein	521	272.918	172.733	7.91263	2.98416	TVY55838.1 NADPH oxidase 1 [Lachnellula cervina]
PSS25684.1	M430DRAFT_134365	1433	hypothetical protein	391	272.854	172.693	7.91079	2.98382	XP_031866978.1 Uncharacterized protein BP5553_08064 [Venustampulla echinocandica]
PSS16839.1	M430DRAFT_19807	2032	hypothetical protein	553	272.146	172.244	7.89025	2.98007	PQE30627.1 WD repeat domain-containing protein [Rutstroemia sp. NJR-2017a WRK4]
PSS19977.1	M430DRAFT_100358	1131	hypothetical protein	307	271.441	171.798	7.86982	2.97633	XP_024736660.1 insert subdomain of RNA polymerase alpha subunit [Hyaloscypha bicolor E]
PSS27078.1	M430DRAFT_93342	1739	hypothetical protein	472	271.42	171.785	7.86922	2.97622	CZR59482.1 probable ]-phosphatase 1, mitochondrial precursor [Phialocephala subalpina]
PSS22920.1	M430DRAFT_25883	2307	hypothetical protein	626	271.348	171.739	7.86712	2.97584	XP_018174478.1 low temperature requirement A [Purpureocillium lilacinum]
PSS22123.1	M430DRAFT_118300	2637	hypothetical protein	715	271.141	171.609	7.86113	2.97474	TVY80435.1 Transcriptional regulator RPN4 [Lachnellula suecica]
PSS24963.1	M430DRAFT_39128	1413	hypothetical protein	383	271.054	171.553	7.85861	2.97427	OQV07606.1 CFEM domain-containing protein isoform 2 [Cladophialophora immunda]
PSS27433.1	M430DRAFT_46530	3305	glycosyltransferase family 2 protein	895	270.802	171.394	7.85129	2.97293	XP_024724958.1 glycosyltransferase family 2 protein [Amorphotheca resinae ATCC 22711]
PSS08771.1	M430DRAFT_54138	1900	hypothetical protein	513	270	170.886	7.82804	2.96865	PMD38188.1 endoplasmic oxidoreductin [Hyaloscypha variabilis F]
PSS25307.1	M430DRAFT_133630	1427	hypothetical protein	384	269.096	170.314	7.80183	2.96381	RDW64919.1 vacuolar ATP synthase subunit d 1 [Coleophoma cylindrospora]
PSS23355.1	M430DRAFT_98232	1673	hypothetical protein	450	268.978	170.239	7.7984	2.96318	XP_008085297.1 S-adenosylmethionine decarboxylase [Glarea lozoyensis ATCC 20868]
PSS27374.1	M430DRAFT_14650	580	hypothetical protein	156	268.966	170.231	7.79805	2.96311	TVY37396.1 Monothiol glutaredoxin-5, mitochondrial, partial [Lachnellula subtilissima]
PSS22254.1	M430DRAFT_99233	1310	hypothetical protein	352	268.702	170.065	7.79041	2.9617	XP_024742313.1 uncharacterized protein K444DRAFT_607972 [Hyaloscypha bicolor E]
PSS18646.1	M430DRAFT_140051	3045	hypothetical protein	818	268.637	170.023	7.78852	2.96135	TVY31742.1 Heat shock protein [Lachnellula occidentalis]
PSS20663.1	M430DRAFT_66332	1821	hypothetical protein	488	267.985	169.611	7.76961	2.95784	PMD23800.1 ATP-dependent RNA helicase-like protein dbp5 [Pezoloma ericae]
PSS13170.1	M430DRAFT_105481	1606	hypothetical protein	430	267.746	169.459	7.76269	2.95656	PBP27901.1 LAG1-domain-containing protein [Diplocarpon rosae]
PSS15098.1	M430DRAFT_20405	7514	hypothetical protein	2011	267.634	169.388	7.75943	2.95595	KAE9377005.1 FAT-domain-containing protein [Chalara longipes BDJ]
PSS18582.1	M430DRAFT_241434	2011	hypothetical protein	538	267.529	169.322	7.75639	2.95538	XP_031001376.1 uncharacterized protein LHYA1_G008767 [Lachnellula hyalina]
PSS08548.1	M430DRAFT_53937	658	hypothetical protein	176	267.477	169.289	7.7549	2.95511	XP_008089418.1 Sec61beta family protein [Colletotrichum graminicola M1.001]
PSS16612.1	M430DRAFT_122092	1437	hypothetical protein	384	267.223	169.129	7.74754	2.95374	KHJ33574.1 putative rho gdp-dissociation inhibitor [Erysiphe necator]
PSS20201.1	M430DRAFT_100575	3993	hypothetical protein	1066	266.967	168.967	7.74011	2.95235	PVH86128.1 BOS4, mitogen-activated protein kinase [Cadophora sp. DSE1049]
PSS12286.1	M430DRAFT_60556	6045	hypothetical protein	1613	266.832	168.881	7.73619	2.95162	PQE17957.1 fatty acid synthase subunit alpha protein [Rutstroemia sp. NJR-2017a WRK4]
PSS09135.1	M430DRAFT_109140	4372	hypothetical protein	1161	265.554	168.072	7.69912	2.94469	XP_024733258.1 uncharacterized protein K444DRAFT_535476 [Hyaloscypha bicolor E]
PSS27951.1	M430DRAFT_113225	2145	hypothetical protein	569	265.268	167.891	7.69085	2.94314	CZR50936.1 uncharacterized protein PAC_00810 [Phialocephala subalpina]
PSS14821.1	M430DRAFT_43130	1461	hypothetical protein	387	264.887	167.65	7.6798	2.94107	PMD30732.1 DnaJ-domain-containing protein [Hyaloscypha variabilis F]
PSS17033.1	M430DRAFT_122994	1974	hypothetical protein	522	264.438	167.366	7.66677	2.93862	XP_018066552.1 thiolase-like protein [Phialocephala scopiformis]
PSS10793.1	M430DRAFT_107820	1903	hypothetical protein	503	264.319	167.291	7.66334	2.93797	CZR63339.1 related to SH3 domain protein [Phialocephala subalpina]
PSS27809.1	M430DRAFT_112968	1111	hypothetical protein	293	263.726	166.915	7.64615	2.93473	PQE20935.1 golgi apparatus membrane tvp23 protein [Rutstroemia sp. NJR-2017a BBW]
PSS22977.1	M430DRAFT_97877	1752	hypothetical protein	462	263.699	166.898	7.64534	2.93458	XP_018073034.1 Rhodanese-like protein [Phialocephala scopiformis]
PSS27236.1	M430DRAFT_38035	816	hypothetical protein	215	263.48	166.76	7.63902	2.93339	XP_031001138.1 uncharacterized protein LHYA1_G008653 [Lachnellula hyalina]
PSS16650.1	M430DRAFT_246909	1958	hypothetical protein	515	263.023	166.471	7.62577	2.93088	XP_024739496.1 uncharacterized protein K444DRAFT_627500 [Hyaloscypha bicolor E]
PSS13280.1	M430DRAFT_21189	3217	hypothetical protein	846	262.978	166.442	7.62445	2.93063	XP_024736223.1 uncharacterized protein K444DRAFT_630922 [Hyaloscypha bicolor E]
PSS08641.1	M430DRAFT_54017	1397	hypothetical protein	367	262.706	166.269	7.61656	2.92914	CZR55643.1 related to integral membrane protein [Phialocephala subalpina]
PSS22314.1	M430DRAFT_118689	2203	hypothetical protein	578	262.369	166.057	7.60681	2.92729	PMD15181.1 general substrate transporter [Pezoloma ericae]
PSS20275.1	M430DRAFT_49951	1121	hypothetical protein	294	262.266	165.991	7.6038	2.92672	PMD17439.1 elongation factor 1-beta [Pezoloma ericae]
PSS20051.1	M430DRAFT_100324	1041	hypothetical protein	273	262.248	165.98	7.60328	2.92662	XP_008087853.1 Glycoside hydrolase/deacetylase [Glarea lozoyensis ATCC 20868]
PSS09293.1	M430DRAFT_53816	1083	hypothetical protein	284	262.235	165.971	7.6029	2.92655	CZR54063.1 uncharacterized protein PAC_03946 [Phialocephala subalpina]
PSS21982.1	M430DRAFT_99689	2350	hypothetical protein	616	262.128	165.904	7.5998	2.92596	PVH88911.1 actin-like ATPase domain-containing protein [Cadophora sp. DSE1049]
PSS23306.1	M430DRAFT_48887	3955	hypothetical protein	1036	261.947	165.789	7.59456	2.92497	XP_031873562.1 Cysteine proteinase [Venustampulla echinocandica]
PSS25678.1	M430DRAFT_134354	1161	hypothetical protein	304	261.843	165.724	7.59155	2.92439	XP_018064674.1 Yip1-domain-containing protein [Phialocephala scopiformis]
PSS22376.1	M430DRAFT_137554	558	hypothetical protein	146	261.649	165.6	7.58591	2.92332	XP_024743286.1 uncharacterized protein K444DRAFT_114859 [Hyaloscypha bicolor E]
PSS20303.1	M430DRAFT_119926	2517	hypothetical protein	658	261.422	165.457	7.57935	2.92207	XP_018072726.1 acyl-CoA oxidase [Phialocephala scopiformis]
PSS28142.1	M430DRAFT_163514	3628	hypothetical protein	944	260.198	164.683	7.54386	2.9153	CZR62906.1 uncharacterized protein PAC_12803 [Phialocephala subalpina]
PSS10780.1	M430DRAFT_145952	2007	hypothetical protein	522	260.09	164.614	7.54071	2.9147	CZR63347.1 T-complex protein 1 subunit alpha [Phialocephala subalpina]
PSS14802.1	M430DRAFT_59524	896	hypothetical protein	233	260.045	164.585	7.53941	2.91445	KAE8447307.1 Ras- protein Rab-11B [Helotiales sp. DMI_Dod_QoI]
PSS14946.1	M430DRAFT_142230	1842	hypothetical protein	478	259.501	164.241	7.52363	2.91143	XP_018074934.1 alkaline ceramidase [Phialocephala scopiformis]
PSS25811.1	M430DRAFT_64323	2206	hypothetical protein	572	259.293	164.109	7.51761	2.91027	XP_024727483.1 MFS general substrate transporter [Hyaloscypha bicolor E]
PSS15244.1	M430DRAFT_142784	1375	hypothetical protein	356	258.909	163.867	7.50648	2.90814	CZR55756.1 related to Putative dioxygenase C576.01c [Phialocephala subalpina]
PSS20384.1	M430DRAFT_66081	2306	hypothetical protein	597	258.89	163.854	7.50592	2.90803	ESZ90846.1 putative acyl-CoA dehydrogenase [Sclerotinia borealis F-4128]
PSS27488.1	M430DRAFT_14760	1941	hypothetical protein	502	258.63	163.69	7.49838	2.90658	TVY50183.1 putative RING finger protein P8B7.15c [Lachnellula cervina]
PSS12770.1	M430DRAFT_106157	2299	hypothetical protein	594	258.373	163.527	7.49095	2.90515	XP_024730156.1 uncharacterized protein K444DRAFT_646808 [Hyaloscypha bicolor E]
PSS21990.1	M430DRAFT_49173	1974	hypothetical protein	509	257.852	163.198	7.47584	2.90224	KAE9380365.1 Pal1-domain-containing protein [Chalara longipes BDJ]
PSS20049.1	M430DRAFT_138154	1659	hypothetical protein	427	257.384	162.901	7.46226	2.89961	XP_024740915.1 uncharacterized protein K444DRAFT_583688 [Hyaloscypha bicolor E]
PSS22921.1	M430DRAFT_116568	1167	hypothetical protein	300	257.069	162.702	7.45315	2.89785	PVH82927.1 DUF887-domain-containing protein [Cadophora sp. DSE1049]
PSS22546.1	M430DRAFT_57841	2103	hypothetical protein	540	256.776	162.516	7.44464	2.8962	XP_033583205.1 uncharacterized protein BDZ99DRAFT_458126 [Mytilinidion resinicola]
PSS06989.1	M430DRAFT_148020	3856	hypothetical protein	990	256.743	162.495	7.44367	2.89601	XP_018065081.1 ARM repeat-containing protein [Phialocephala scopiformis]
PSS27390.1	M430DRAFT_46482	1099	hypothetical protein	282	256.597	162.403	7.43945	2.8952	TVY62288.1 Fe-S cluster assembly protein dre2 [Lachnellula suecica]
PSS09270.1	M430DRAFT_22630	1376	hypothetical protein	352	255.814	161.908	7.41675	2.89079	XP_024744219.1 Pkinase-domain-containing protein [Hyaloscypha bicolor E]
PSS22434.1	M430DRAFT_41191	1878	hypothetical protein	480	255.591	161.766	7.41028	2.88953	PVH86537.1 4-aminobutyrate aminotransferas-like protein [Cadophora sp. DSE1049]
PSS13098.1	M430DRAFT_105359	1479	hypothetical protein	378	255.578	161.758	7.40991	2.88946	XP_031872213.1 uncharacterized protein BP5553_03897 [Venustampulla echinocandica]
PSS13111.1	M430DRAFT_105467	1952	glycosyltransferase family 90 protein	497	254.611	161.146	7.38186	2.88398	XP_024719102.1 glycosyltransferase family 90 protein [Amorphotheca resinae ATCC 22711]
PSS12406.1	M430DRAFT_107033	3510	hypothetical protein	892	254.131	160.842	7.36795	2.88126	KAE9370568.1 cytoskeleton assembly control protein-like protein Sla2 [Chalara longipes BDJ]
PSS10706.1	M430DRAFT_22053	2086	hypothetical protein	530	254.075	160.807	7.36632	2.88094	TVY84032.1 Mitochondrial glycine--tRNA ligase [Lachnellula suecica]
PSS18426.1	M430DRAFT_101459	5244	hypothetical protein	1332	254.005	160.762	7.36429	2.88055	PVH87748.1 ubiquitin-protein ligase-like protein Ufd4 [Cadophora sp. DSE1049]
PSS22073.1	M430DRAFT_118198	591	hypothetical protein	150	253.807	160.637	7.35856	2.87942	XP_024726385.1 uncharacterized protein K444DRAFT_623031 [Hyaloscypha bicolor E]
PSS20541.1	M430DRAFT_99982	678	hypothetical protein	172	253.687	160.562	7.35509	2.87874	XP_024742841.1 DUF1783-domain-containing protein [Hyaloscypha bicolor E]
PSS09287.1	M430DRAFT_22649	1446	hypothetical protein	366	253.112	160.197	7.33841	2.87547	KAF0318049.1 integral membrane protein [Colletotrichum asianum]
PSS28003.1	M430DRAFT_113331	1456	hypothetical protein	368	252.747	159.967	7.32783	2.87339	XP_024729049.1 26S proteasome subunit P45 [Hyaloscypha bicolor E]
PSS16652.1	M430DRAFT_19629	2020	hypothetical protein	510	252.475	159.794	7.31995	2.87183	TVY56508.1 Protein scd2/ral3 [Lachnellula suecica]
PSS18842.1	M430DRAFT_42471	961	hypothetical protein	242	251.821	159.38	7.30098	2.86809	PQE08908.1 signal sequence receptor alpha chain protein [Rutstroemia sp. NJR-2017a WRK4]
PSS22360.1	M430DRAFT_137513	4590	hypothetical protein	1152	250.98	158.848	7.27661	2.86327	XP_024743298.1 uncharacterized protein K444DRAFT_579568 [Hyaloscypha bicolor E]
PSS09016.1	M430DRAFT_30922	2232	hypothetical protein	559	250.448	158.511	7.26117	2.8602	XP_008078291.1 C2H2 and C2HC zinc finger [Glarea lozoyensis ATCC 20868]
PSS09144.1	M430DRAFT_37208	2829	hypothetical protein	708	250.265	158.396	7.25587	2.85915	XP_031870883.1 Uncharacterized protein BP5553_02567 [Venustampulla echinocandica]
PSS21956.1	M430DRAFT_57350	3630	hypothetical protein	908	250.138	158.315	7.25218	2.85841	XP_031873749.1 Importin beta-1 subunit [Venustampulla echinocandica]
PSS22857.1	M430DRAFT_16802	3053	hypothetical protein	763	249.918	158.176	7.24581	2.85715	TVY94031.1 Aminopeptidase [Lachnellula willkommii]
PSS25871.1	M430DRAFT_134732	2633	hypothetical protein	657	249.525	157.927	7.23442	2.85488	XP_018071152.1 thioredoxin-like protein [Phialocephala scopiformis]
PSS28185.1	M430DRAFT_24543	840	hypothetical protein	209	248.81	157.474	7.21367	2.85073	CZT07254.1 probable CLC1 Clathrin light chain [Rhynchosporium commune]
PSS06727.1	M430DRAFT_62245	2139	hypothetical protein	532	248.714	157.414	7.21091	2.85018	KAE8448787.1 anthranilate synthase / indole-3-glycerol phosphate synthase [Helotiales sp. DMI_Dod_QoI]	Cluster 3
PSS27794.1	M430DRAFT_15056	6732	hypothetical protein	1674	248.663	157.382	7.20942	2.84988	XP_018078396.1 Sec63-domain-containing protein [Phialocephala scopiformis]
PSS27564.1	M430DRAFT_94289	354	hypothetical protein	88	248.588	157.334	7.20723	2.84945	PWW75879.1 cytochrome b5 [Tuber magnatum]
PSS06711.1	M430DRAFT_54511	12369	hypothetical protein	3074	248.525	157.294	7.20541	2.84908	XP_031872842.1 Hect, E3 ligase [Venustampulla echinocandica]
PSS13013.1	M430DRAFT_20926	3341	hypothetical protein	830	248.429	157.233	7.20262	2.84852	KAE9373445.1 WD40 repeat-like protein [Chalara longipes BDJ]
PSS10563.1	M430DRAFT_176113	1868	hypothetical protein	464	248.394	157.211	7.20162	2.84832	CZT05878.1 probable glycogen synthase kinase 3 alpha [Rhynchosporium agropyri]
PSS27502.1	M430DRAFT_80021	2907	hypothetical protein	722	248.366	157.194	7.20081	2.84816	PMD44439.1 RasGAP protein-like protein [Hyaloscypha variabilis F]
PSS10911.1	M430DRAFT_107647	596	hypothetical protein	148	248.322	157.166	7.19954	2.8479	XP_031872641.1 F-type H+transporting ATPase subunit F [Venustampulla echinocandica]
PSS08616.1	M430DRAFT_31328	888	hypothetical protein	220	247.748	156.802	7.18288	2.84456	XP_024738507.1 uncharacterized protein K444DRAFT_611844 [Hyaloscypha bicolor E]
PSS16665.1	M430DRAFT_19641	2913	hypothetical protein	720	247.168	156.435	7.16607	2.84118	XP_031008977.1 Phosphatidylethanolamine N-methyltransferase [Lachnellula hyalina]
PSS22385.1	M430DRAFT_49513	2008	hypothetical protein	496	247.012	156.337	7.16155	2.84027	CZT02058.1 probable pH-response transcription factor pacC/RIM101 [Rhynchosporium agropyri]
PSS13078.1	M430DRAFT_105603	579	hypothetical protein	143	246.978	156.315	7.16055	2.84007	PBP18206.1 porphobilinogen deaminase [Diplocarpon rosae]
PSS10769.1	M430DRAFT_145929	1853	hypothetical protein	457	246.627	156.093	7.15039	2.83802	XP_024739383.1 uncharacterized protein K444DRAFT_627407 [Hyaloscypha bicolor E]
PSS27149.1	M430DRAFT_46264	1845	hypothetical protein	455	246.612	156.084	7.14997	2.83794	PQE10217.1 acetyl- hydrolase protein [Rutstroemia sp. NJR-2017a WRK4]
PSS12651.1	M430DRAFT_21722	715	hypothetical protein	176	246.154	155.794	7.13667	2.83525	KAF5876280.1 putative nitroreductase protein [Botrytis fragariae]
PSS20522.1	M430DRAFT_234999	1154	hypothetical protein	284	246.101	155.76	7.13513	2.83494	TVY57386.1 Diphosphoinositol polyphosphate phosphohydrolase aps1 [Lachnellula suecica]
PSS12774.1	M430DRAFT_20684	5865	hypothetical protein	1443	246.036	155.719	7.13325	2.83456	CZR51338.1 uncharacterized protein PAC_01213 [Phialocephala subalpina]
PSS20411.1	M430DRAFT_101408	809	hypothetical protein	199	245.983	155.685	7.13171	2.83425	XP_031008522.1 Iron-sulfur assembly protein [Lachnellula hyalina]
PSS08486.1	M430DRAFT_53885	2229	hypothetical protein	548	245.85	155.601	7.12787	2.83347	XP_024738047.1 L-arabinitol 4-dehydrogenase [Hyaloscypha bicolor E]
PSS07145.1	M430DRAFT_110542	1091	hypothetical protein	268	245.646	155.472	7.12195	2.83227	KAF5867673.1 putative casein kinase ii beta subunit protein [Botrytis fragariae]
PSS14781.1	M430DRAFT_141954	754	hypothetical protein	185	245.358	155.29	7.1136	2.83058	PMD17789.1 inorganic phosphate transporter [Pezoloma ericae]
PSS22999.1	M430DRAFT_16937	2659	hypothetical protein	652	245.205	155.193	7.10916	2.82968	PMD24884.1 sulfate permease [Pezoloma ericae]
PSS25255.1	M430DRAFT_114798	3256	hypothetical protein	798	245.086	155.118	7.10571	2.82898	XP_024730670.1 vacuolar amino acid transporter 3 [Hyaloscypha bicolor E]
PSS06816.1	M430DRAFT_62317	963	hypothetical protein	236	245.067	155.106	7.10518	2.82887	PVH84604.1 HIRA-interacting protein 5 [Cadophora sp. DSE1049]
PSS06659.1	M430DRAFT_111176	960	hypothetical protein	235	244.792	154.931	7.09718	2.82725	WP_155543458.1 alpha/beta hydrolase [Amycolatopsis sp. A23]
PSS25052.1	M430DRAFT_47572	1095	hypothetical protein	268	244.749	154.904	7.09594	2.82699	XP_007295555.1 stomatin-like protein [Marssonina brunnea f. sp. 'multigermtubi' MB_m1]
PSS16645.1	M430DRAFT_140881	1802	hypothetical protein	441	244.728	154.891	7.09534	2.82687	RDW69447.1 ATP synthase F0 [Coleophoma cylindrospora]
PSS10576.1	M430DRAFT_145493	855	hypothetical protein	209	244.444	154.712	7.08711	2.8252	XP_024726125.1 UPF0220-domain-containing protein [Hyaloscypha bicolor E]
PSS09032.1	M430DRAFT_109154	1639	hypothetical protein	400	244.051	154.463	7.07571	2.82288	XP_024744205.1 pre-rRNA processing nucleolar protein-like protein Sik1 [Hyaloscypha bicolor E]
PSS20243.1	M430DRAFT_230994	1068	hypothetical protein	260	243.446	154.08	7.05816	2.81929	TVY50104.1 60S ribosomal protein [Lachnellula occidentalis]
PSS22095.1	M430DRAFT_99442	571	hypothetical protein	139	243.433	154.071	7.05778	2.81921	XP_024731626.1 uncharacterized protein K444DRAFT_111917 [Hyaloscypha bicolor E]
PSS10835.1	M430DRAFT_107883	5000	hypothetical protein	1217	243.4	154.051	7.05683	2.81902	CZR63167.1 related to GEA2-GDP/GTP exchange factor for ARF [Phialocephala subalpina]
PSS18512.1	M430DRAFT_102107	1098	hypothetical protein	267	243.169	153.905	7.05015	2.81765	OIW29076.1 C-3 sterol dehydrogenase/C-4 decarboxylase family protein [Coniochaeta ligniaria NRRL 30616]
PSS12523.1	M430DRAFT_106949	1741	hypothetical protein	423	242.964	153.775	7.04419	2.81643	PVH76220.1 alpha/beta-hydrolase [Cadophora sp. DSE1049]
PSS16709.1	M430DRAFT_19682	1412	hypothetical protein	343	242.918	153.745	7.04285	2.81616	PMD19063.1 UDP-glucose 4-epimerase Gal10 [Pezoloma ericae]
PSS28333.1	M430DRAFT_24674	4913	hypothetical protein	1193	242.825	153.687	7.04017	2.81561	CZR62951.1 related to MUC1 Extracellular alpha-1,4-glucan glucosidase [Phialocephala subalpina]
PSS16940.1	M430DRAFT_35543	1914	hypothetical protein	464	242.424	153.433	7.02854	2.81323	XP_035346875.1 uncharacterized protein TRUGW13939_07845 [Talaromyces rugulosus]
PSS21874.1	M430DRAFT_26419	2130	hypothetical protein	516	242.254	153.325	7.02359	2.81221	PVH80104.1 isocitrate lyase and phosphorylmutase [Cadophora sp. DSE1049]
PSS23195.1	M430DRAFT_17119	757	hypothetical protein	183	241.744	153.002	7.00881	2.80917	XP_031869019.1 uncharacterized protein BP5553_05715 [Venustampulla echinocandica]
PSS06673.1	M430DRAFT_70341	3509	hypothetical protein	847	241.379	152.772	6.99825	2.80699	RDW75758.1 leucyl-tRNA synthetase-like protein [Coleophoma crateriformis]
PSS10831.1	M430DRAFT_69276	3407	hypothetical protein	821	240.974	152.515	6.98651	2.80457	XP_024739305.1 uncharacterized protein K444DRAFT_627339 [Hyaloscypha bicolor E]
PSS16855.1	M430DRAFT_103498	3262	hypothetical protein	786	240.956	152.504	6.98599	2.80446	XP_031002999.1 Eukaryotic translation initiation factor 3 subunit A [Lachnellula hyalina]
PSS10779.1	M430DRAFT_107646	1727	hypothetical protein	415	240.301	152.089	6.96699	2.80053	XP_018070490.1 prolyl-tRNA synthetase-like protein [Phialocephala scopiformis]
PSS27165.1	M430DRAFT_14459	2400	hypothetical protein	576	240	151.899	6.95826	2.79873	PQE23893.1 C2H2 finger domain-containing protein [Rutstroemia sp. NJR-2017a WRK4]
PSS18671.1	M430DRAFT_102082	1546	hypothetical protein	371	239.974	151.882	6.95751	2.79857	PMD36600.1 SPRY-domain-containing protein [Hyaloscypha variabilis F]
PSS16717.1	M430DRAFT_51065	1138	hypothetical protein	273	239.895	151.832	6.9552	2.79809	PVH86476.1 3-hydroxyisobutyrate dehydrogenase-like protein [Cadophora sp. DSE1049]
PSS28110.1	M430DRAFT_92448	3681	hypothetical protein	882	239.609	151.651	6.94691	2.79637	KAE9365308.1 CNH-domain-containing protein [Chalara longipes BDJ]
PSS25069.1	M430DRAFT_133210	10091	hypothetical protein	2416	239.421	151.532	6.94148	2.79524	XP_024730574.1 vacuolar protein sorting-associated protein 13 [Hyaloscypha bicolor E]
PSS22858.1	M430DRAFT_16803	4149	hypothetical protein	993	239.335	151.478	6.93897	2.79472	XP_024733356.1 uncharacterized protein K444DRAFT_645156 [Hyaloscypha bicolor E]
PSS08661.1	M430DRAFT_109711	723	hypothetical protein	173	239.281	151.444	6.9374	2.7944	PQE03312.1 adenine phosphoribosyltransferase protein [Rutstroemia sp. NJR-2017a BBW]
PSS08816.1	M430DRAFT_147805	1364	hypothetical protein	326	239.003	151.268	6.92935	2.79272	TVY38653.1 Acetyl-CoA acetyltransferase [Lachnellula occidentalis]
PSS12397.1	M430DRAFT_107375	2061	hypothetical protein	492	238.719	151.088	6.92112	2.79101	XP_024731161.1 uncharacterized protein K444DRAFT_635005 [Hyaloscypha bicolor E]
PSS25532.1	M430DRAFT_134040	1789	hypothetical protein	427	238.681	151.064	6.92001	2.79077	PMD20085.1 ArfGap-domain-containing protein [Pezoloma ericae]
PSS28146.1	M430DRAFT_93870	3926	hypothetical protein	937	238.665	151.054	6.91956	2.79068	XP_024740672.1 uncharacterized protein K444DRAFT_317811 [Hyaloscypha bicolor E]
PSS25918.1	M430DRAFT_134832	2440	hypothetical protein	582	238.525	150.965	6.91548	2.78983	PMD47640.1 DEAD-domain-containing protein [Hyaloscypha variabilis F]
PSS06949.1	M430DRAFT_45787	4128	hypothetical protein	984	238.372	150.868	6.91106	2.78891	XP_031866389.1 Uncharacterized protein BP5553_09123 [Venustampulla echinocandica]
PSS28059.1	M430DRAFT_55466	831	hypothetical protein	198	238.267	150.802	6.90802	2.78827	#N/A
PSS06803.1	M430DRAFT_110984	3732	hypothetical protein	889	238.21	150.766	6.90636	2.78793	XP_031009859.1 Protein transport protein [Lachnellula hyalina]
PSS12743.1	M430DRAFT_145274	1982	hypothetical protein	471	237.639	150.404	6.8898	2.78446	PMD38264.1 putative UDP-N-acetylglucosamine pyrophosphorylase [Hyaloscypha variabilis F]
PSS16515.1	M430DRAFT_245208	1793	hypothetical protein	426	237.591	150.374	6.8884	2.78417	PMD35920.1 phosphatidate cytidylyltransferas-like protein [Hyaloscypha variabilis F]
PSS25429.1	M430DRAFT_33150	1466	hypothetical protein	348	237.381	150.241	6.88231	2.78289	PQE05136.1 TAM domain methyltransferase protein [Rutstroemia sp. NJR-2017a BVV2]
PSS27764.1	M430DRAFT_94187	666	hypothetical protein	158	237.237	150.15	6.87816	2.78202	XP_018076871.1 UMP-CMP kinase [Phialocephala scopiformis]
PSS18438.1	M430DRAFT_66472	1135	hypothetical protein	269	237.004	150.003	6.87141	2.78061	CZR52174.1 probable MEU1-multiple enhancer of UAS2 [Phialocephala subalpina]
PSS15381.1	M430DRAFT_104055	1432	hypothetical protein	339	236.732	149.83	6.8635	2.77895	XP_024728341.1 uncharacterized protein K444DRAFT_232004 [Hyaloscypha bicolor E]
PSS22748.1	M430DRAFT_85576	1158	hypothetical protein	274	236.615	149.756	6.86011	2.77823	#N/A
PSS23288.1	M430DRAFT_136065	2283	hypothetical protein	540	236.531	149.703	6.85768	2.77772	CZR65383.1 probable glutamate--tRNA ligase [Phialocephala subalpina]
PSS09187.1	M430DRAFT_146854	1535	hypothetical protein	363	236.482	149.672	6.85626	2.77742	XP_031870906.1 Uncharacterized protein BP5553_02590 [Venustampulla echinocandica]
PSS12956.1	M430DRAFT_106096	8844	hypothetical protein	2091	236.431	149.64	6.8548	2.77711	XP_024735976.1 uncharacterized protein K444DRAFT_613861 [Hyaloscypha bicolor E]
PSS22891.1	M430DRAFT_96684	1197	hypothetical protein	283	236.424	149.636	6.85459	2.77707	XP_008077119.1 26S proteasome regulatory subunit rpn-8 [Glarea lozoyensis ATCC 20868]
PSS22491.1	M430DRAFT_99472	1605	hypothetical protein	379	236.137	149.454	6.84626	2.77532	TVY82236.1 Aspartyl aminopeptidase [Lachnellula suecica]
PSS22844.1	M430DRAFT_16789	1255	hypothetical protein	296	235.857	149.276	6.83813	2.7736	XP_024733453.1 uncharacterized protein K444DRAFT_694164 [Hyaloscypha bicolor E]
PSS09253.1	M430DRAFT_22615	2472	hypothetical protein	583	235.841	149.267	6.83769	2.77351	XP_031003484.1 uncharacterized protein LHYA1_G006655 [Lachnellula hyalina]
PSS27042.1	M430DRAFT_111434	1884	hypothetical protein	444	235.669	149.157	6.83268	2.77245	XP_018060953.1 carbon-nitrogen hydrolase [Phialocephala scopiformis]
PSS27792.1	M430DRAFT_131684	1627	hypothetical protein	383	235.403	148.989	6.82496	2.77082	CZT48002.1 probable phenylalanine-tRNA ligase beta chain [Rhynchosporium secalis]
PSS19986.1	M430DRAFT_138032	1196	hypothetical protein	281	234.95	148.702	6.81184	2.76804	XP_024736641.1 TPR-like protein [Hyaloscypha bicolor E]
PSS27041.1	M430DRAFT_62337	3382	hypothetical protein	794	234.772	148.59	6.80669	2.76695	KAE9377429.1 DUF221-domain-containing protein [Chalara longipes BDJ]
PSS20270.1	M430DRAFT_27332	2251	hypothetical protein	528	234.562	148.457	6.80061	2.76566	PMD48462.1 Endopolyphosphatase [Hyaloscypha variabilis F]
PSS27415.1	M430DRAFT_130925	1285	hypothetical protein	301	234.241	148.254	6.79129	2.76369	XP_024733910.1 oligosaccharyl transferas-like protein subunit [Hyaloscypha bicolor E]
PSS16821.1	M430DRAFT_103302	792	hypothetical protein	185	233.586	147.839	6.77229	2.75964	ESZ97597.1 calpain [Sclerotinia borealis F-4128]
PSS21909.1	M430DRAFT_218670	1747	hypothetical protein	408	233.543	147.812	6.77106	2.75938	PMD40365.1 FAD/NAD(P)-binding domain-containing protein [Hyaloscypha variabilis F]
PSS22451.1	M430DRAFT_17999	827	hypothetical protein	193	233.374	147.705	6.76614	2.75833	#N/A
PSS27076.1	M430DRAFT_62366	373	hypothetical protein	87	233.244	147.623	6.76238	2.75753	XP_024324792.1 Cytosolic copper metallochaperone [Pseudogymnoascus destructans]
PSS12518.1	M430DRAFT_172069	1911	hypothetical protein	445	232.862	147.381	6.75132	2.75517	PVH69694.1 putative casein kinase I [Cadophora sp. DSE1049]
PSS22219.1	M430DRAFT_99370	1057	hypothetical protein	246	232.734	147.3	6.7476	2.75437	PMD35641.1 NAD(P)-binding protein [Hyaloscypha variabilis F]
PSS13357.1	M430DRAFT_125522	2360	hypothetical protein	549	232.627	147.232	6.7445	2.75371	PMD28991.1 sphingomyelin phosphodiesteras-like protein [Hyaloscypha variabilis F]
PSS16952.1	M430DRAFT_28670	1633	hypothetical protein	378	231.476	146.504	6.71112	2.74655	XP_031867646.1 Uncharacterized protein BP5553_07792 [Venustampulla echinocandica]
PSS13015.1	M430DRAFT_52204	1158	hypothetical protein	268	231.434	146.477	6.70989	2.74629	PMD21889.1 hsp90-like protein [Pezoloma ericae]
PSS25602.1	M430DRAFT_33248	696	hypothetical protein	161	231.322	146.406	6.70665	2.74559	KAE9363432.1 V-type proton ATPase subunit F [Chalara longipes BDJ]
PSS09141.1	M430DRAFT_146777	2694	hypothetical protein	623	231.255	146.364	6.7047	2.74517	XP_024733255.1 uncharacterized protein K444DRAFT_594790 [Hyaloscypha bicolor E]
PSS09029.1	M430DRAFT_146543	1190	hypothetical protein	275	231.092	146.261	6.7	2.74416	XP_024743928.1 uncharacterized protein K444DRAFT_515942 [Hyaloscypha bicolor E]
PSS08504.1	M430DRAFT_53901	2371	hypothetical protein	547	230.704	146.015	6.68875	2.74174	XP_024738076.1 uncharacterized protein K444DRAFT_587139 [Hyaloscypha bicolor E]
PSS27269.1	M430DRAFT_23732	1097	hypothetical protein	253	230.629	145.968	6.68657	2.74127	TVY49587.1 putative uncharacterized oxidoreductase [Lachnellula occidentalis]
PSS09279.1	M430DRAFT_147048	2524	hypothetical protein	582	230.586	145.941	6.68533	2.741	CZR57660.1 probable 26S proteasome non-ATPase regulatory subunit 3 [Phialocephala subalpina]
PSS06743.1	M430DRAFT_31854	1167	hypothetical protein	269	230.506	145.89	6.68299	2.74049	PMD22534.1 hydroxymethylglutaryl-CoA lyase [Pezoloma ericae]
PSS12950.1	M430DRAFT_106430	1382	hypothetical protein	318	230.101	145.634	6.67127	2.73796	XP_024735785.1 uncharacterized protein K444DRAFT_531113 [Hyaloscypha bicolor E]
PSS27750.1	M430DRAFT_46819	1345	hypothetical protein	309	229.74	145.405	6.66078	2.73569	TVY73482.1 Serine/threonine-protein kinase ppk13 [Lachnellula suecica]
PSS07021.1	M430DRAFT_54311	2650	hypothetical protein	606	228.679	144.734	6.63004	2.72902	XP_024744286.1 uncharacterized protein K444DRAFT_14729 [Hyaloscypha bicolor E]
PSS14933.1	M430DRAFT_51582	2200	hypothetical protein	503	228.636	144.707	6.62879	2.72875	CZR61135.1 related to glucan 1,4-alpha-glucosidase [Phialocephala subalpina]
PSS25403.1	M430DRAFT_47864	2865	hypothetical protein	655	228.621	144.697	6.62836	2.72865	TVY88818.1 putative ubiquitination network signaling protein [Lachnellula willkommii]
PSS20495.1	M430DRAFT_50157	3119	hypothetical protein	713	228.599	144.683	6.62771	2.72851	XP_031871748.1 TPR-like protein [Venustampulla echinocandica]
PSS20038.1	M430DRAFT_27130	3626	hypothetical protein	828	228.351	144.526	6.62051	2.72694	PMD48846.1 DUF1765-domain-containing protein [Hyaloscypha variabilis F]
PSS18730.1	M430DRAFT_140249	1739	hypothetical protein	397	228.292	144.489	6.61881	2.72657	PMD43639.1 centromere/microtubule binding protein cbf5 [Hyaloscypha variabilis F]
PSS13322.1	M430DRAFT_144169	3505	hypothetical protein	800	228.245	144.459	6.61746	2.72628	TVY80538.1 Hypoxia up-regulated protein [Lachnellula suecica]
PSS09263.1	M430DRAFT_184856	3698	hypothetical protein	844	228.231	144.45	6.61705	2.72619	CZR64260.1 probable SWI1 Component of SWI/SNF global transcription activator complex [Phialocephala subalpina]
PSS20499.1	M430DRAFT_101025	2201	glycoside hydrolase family 16 protein	502	228.078	144.353	6.61261	2.72522	XP_024721769.1 glycoside hydrolase family 16 protein [Amorphotheca resinae ATCC 22711]
PSS23042.1	M430DRAFT_135561	1523	hypothetical protein	347	227.84	144.202	6.6057	2.72371	CZR50778.1 related to cell cycle regulation and aging protein [Phialocephala subalpina]
PSS12638.1	M430DRAFT_21711	1638	hypothetical protein	373	227.717	144.125	6.60213	2.72293	XP_031864736.1 uncharacterized protein BP5553_10406 [Venustampulla echinocandica]
PSS10605.1	M430DRAFT_61032	5399	hypothetical protein	1229	227.635	144.073	6.59975	2.72241	CZR60018.1 related to TUBERIN [Phialocephala subalpina]
PSS27246.1	M430DRAFT_91750	690	hypothetical protein	157	227.536	144.01	6.5969	2.72179	XP_024733766.1 uncharacterized protein K444DRAFT_534013, partial [Hyaloscypha bicolor E]
PSS13082.1	M430DRAFT_29642	761	hypothetical protein	173	227.332	143.881	6.59099	2.7205	CZT13413.1 related to cylicin I [Rhynchosporium commune]
PSS27589.1	M430DRAFT_14856	1119	hypothetical protein	254	226.988	143.664	6.58101	2.71831	XP_035347940.1 uncharacterized protein TRUGW13939_08922 [Talaromyces rugulosus]
PSS16623.1	M430DRAFT_122114	1104	hypothetical protein	250	226.449	143.322	6.56538	2.71488	XP_018070695.1 COPI associated [Phialocephala scopiformis]
PSS25810.1	M430DRAFT_95961	3555	hypothetical protein	805	226.442	143.317	6.56516	2.71483	PMD23404.1 PGAP1-domain-containing protein [Pezoloma ericae]
PSS22114.1	M430DRAFT_49277	2275	hypothetical protein	514	225.934	142.996	6.55045	2.71159	PVH71164.1 oligopeptide transporter-like protein [Cadophora sp. DSE1049]
PSS27529.1	M430DRAFT_38297	1204	hypothetical protein	272	225.914	142.983	6.54985	2.71146	RDW91138.1 proteasome subunit alpha type-5 [Coleophoma crateriformis]
PSS20439.1	M430DRAFT_18594	1669	hypothetical protein	377	225.884	142.964	6.54899	2.71127	PVH78314.1 Phosphoacetylglucosamine mutase [Cadophora sp. DSE1049]
PSS12603.1	M430DRAFT_44495	5059	hypothetical protein	1141	225.539	142.746	6.53898	2.70907	CZR61449.1 related to Similarity to mucins, glucan 1,4-alpha-glucosidase and exo-alpha-sialidase [Phialocephala subalpina]
PSS12773.1	M430DRAFT_143077	1841	hypothetical protein	415	225.421	142.671	6.53557	2.70831	CZR51332.1 related to HOL1 protein [Phialocephala subalpina]
PSS16610.1	M430DRAFT_19589	475	hypothetical protein	107	225.263	142.572	6.53099	2.7073	CZS88629.1 probable TFIIA subunit [transcription initiation factor] [Rhynchosporium agropyri]
PSS13233.1	M430DRAFT_106396	2374	hypothetical protein	534	224.937	142.365	6.52153	2.70521	CZR57057.1 probable CTR1 suppressor protein [Phialocephala subalpina]
PSS12429.1	M430DRAFT_107359	1593	hypothetical protein	358	224.733	142.236	6.51563	2.7039	CZR58570.1 related to acid proteinase PEPI precursor [Phialocephala subalpina]
PSS22527.1	M430DRAFT_137861	1585	hypothetical protein	355	223.975	141.756	6.49364	2.69903	PMD35333.1 zf-ZPR1-domain-containing protein [Hyaloscypha variabilis F]
PSS13092.1	M430DRAFT_52269	1764	hypothetical protein	395	223.923	141.723	6.49214	2.69869	CZR57191.1 probable guanosine-diphosphatase [Phialocephala subalpina]
PSS18531.1	M430DRAFT_139839	1804	hypothetical protein	403	223.392	141.388	6.47676	2.69527	RDW85526.1 cytochrome c oxidase assembly protein COX15 [Coleophoma crateriformis]
PSS25317.1	M430DRAFT_33074	582	hypothetical protein	130	223.368	141.372	6.47604	2.69511	#N/A
PSS07045.1	M430DRAFT_31645	2208	hypothetical protein	493	223.279	141.316	6.47347	2.69454	PVH76041.1 iron ABC-transporter-like protein [Cadophora sp. DSE1049]
PSS27949.1	M430DRAFT_55371	3675	hypothetical protein	820	223.129	141.221	6.46913	2.69357	CZR50933.1 probable valine--tRNA ligase [Phialocephala subalpina]
PSS20469.1	M430DRAFT_41777	946	hypothetical protein	211	223.044	141.167	6.46667	2.69302	CZR53144.1 probable ERV25 protein (component of the COPII-coated vesicles) [Phialocephala subalpina]
PSS16681.1	M430DRAFT_103075	911	hypothetical protein	203	222.832	141.033	6.46051	2.69165	CZR63487.1 uncharacterized protein PAC_13384 [Phialocephala subalpina]
PSS22942.1	M430DRAFT_135347	2147	hypothetical protein	478	222.636	140.909	6.45483	2.69038	XP_033662411.1 uncharacterized protein M409DRAFT_37513 [Zasmidium cellare ATCC 36951]
PSS17021.1	M430DRAFT_103676	2112	hypothetical protein	470	222.538	140.847	6.45198	2.68974	PVH73574.1 WD40 repeat-like protein [Cadophora sp. DSE1049]
PSS18536.1	M430DRAFT_102067	1209	hypothetical protein	269	222.498	140.821	6.45082	2.68948	KAE9378336.1 FAD/NAD(P)-binding domain-containing protein [Chalara longipes BDJ]
PSS20520.1	M430DRAFT_27558	1762	hypothetical protein	391	221.907	140.447	6.43369	2.68565	#N/A
PSS18727.1	M430DRAFT_28135	2114	hypothetical protein	469	221.854	140.414	6.43216	2.6853	PMD14788.1 putative large subunit GTPase 1 [Pezoloma ericae]
PSS18370.1	M430DRAFT_18968	1718	hypothetical protein	381	221.769	140.36	6.4297	2.68475	#N/A
PSS25560.1	M430DRAFT_25346	947	hypothetical protein	210	221.753	140.35	6.42922	2.68464	XP_031871489.1 Protein ROT1 [Venustampulla echinocandica]
PSS09221.1	M430DRAFT_184364	713	hypothetical protein	158	221.599	140.252	6.42476	2.68364	#N/A
PSS06958.1	M430DRAFT_54252	2401	hypothetical protein	532	221.574	140.237	6.42405	2.68348	XP_031868623.1 Uncharacterized protein BP5553_06579 [Venustampulla echinocandica]
PSS18769.1	M430DRAFT_28171	2713	hypothetical protein	601	221.526	140.206	6.42264	2.68317	KAE9374701.1 ATP-dependent metallopeptidase Hfl [Chalara longipes BDJ]
PSS22514.1	M430DRAFT_119095	2201	hypothetical protein	487	221.263	140.04	6.41502	2.68145	XP_018077403.1 putative cytochrome P450 alkane hydroxylase [Phialocephala scopiformis]	Cluster 1
PSS28296.1	M430DRAFT_15517	1451	hypothetical protein	321	221.227	140.017	6.41397	2.68122	KAE9364928.1 phosphoesterase [Chalara longipes BDJ]	Cluster 2
PSS09162.1	M430DRAFT_45271	502	hypothetical protein	111	221.116	139.947	6.41074	2.68049	XP_031870871.1 Uncharacterized protein BP5553_02555 [Venustampulla echinocandica]
PSS25062.1	M430DRAFT_96522	1933	hypothetical protein	427	220.9	139.81	6.4045	2.67909	RDW64894.1 T-complex protein 1 subunit gamma [Coleophoma cylindrospora]
PSS24968.1	M430DRAFT_96205	3063	hypothetical protein	676	220.699	139.683	6.39866	2.67777	PBP17977.1 SIT4 phosphatase-associated protein [Diplocarpon rosae]
PSS10618.1	M430DRAFT_69088	3292	hypothetical protein	726	220.535	139.579	6.3939	2.6767	KAE9374532.1 seryl-tRNA synthetase [Chalara longipes BDJ]
PSS08986.1	M430DRAFT_109416	1402	hypothetical protein	309	220.399	139.493	6.38998	2.67581	PMD19163.1 glutaryl-CoA dehydrogenase [Pezoloma ericae]
PSS18354.1	M430DRAFT_120794	1761	hypothetical protein	388	220.329	139.449	6.38795	2.67535	XP_024700169.1 uncharacterized protein P170DRAFT_467538 [Aspergillus steynii IBT 23096]
PSS18613.1	M430DRAFT_35089	200	hypothetical protein	44	220	139.241	6.3784	2.67319	#N/A
PSS28022.1	M430DRAFT_94291	1273	hypothetical protein	280	219.953	139.211	6.37704	2.67289	PVH76288.1 NAD(P)-binding protein [Cadophora sp. DSE1049]
PSS27382.1	M430DRAFT_14658	1944	hypothetical protein	427	219.65	139.019	6.36826	2.6709	PMD27481.1 pheromone-processing carboxypeptidase kex1 [Pezoloma ericae]
PSS12599.1	M430DRAFT_52888	2213	hypothetical protein	486	219.611	138.995	6.36713	2.67064	MBV33944.1 NAD-dependent malic enzyme [Rickettsiales bacterium]
PSS18588.1	M430DRAFT_42248	2300	hypothetical protein	505	219.565	138.965	6.3658	2.67034	TVY84944.1 Ferric reductase transmembrane component [Lachnellula suecica]
PSS27284.1	M430DRAFT_93371	3023	hypothetical protein	663	219.319	138.809	6.35864	2.66872	PVH76249.1 FTHFS-domain-containing protein [Cadophora sp. DSE1049]
PSS16938.1	M430DRAFT_51262	1735	hypothetical protein	380	219.02	138.62	6.34999	2.66676	CZT47444.1 related to FPR3-prolyl cis-trans isomerase [Rhynchosporium secalis]
PSS25572.1	M430DRAFT_134122	3129	hypothetical protein	685	218.92	138.557	6.34708	2.66609	CZR62415.1 probable heat shock protein Hsp88 [Phialocephala subalpina]
PSS06687.1	M430DRAFT_194767	201	hypothetical protein	44	218.905	138.548	6.34667	2.666	#N/A
PSS12946.1	M430DRAFT_106290	1266	hypothetical protein	277	218.799	138.481	6.34359	2.6653	XP_033396914.1 uncharacterized protein K452DRAFT_359005 [Aplosporella prunicola CBS 121167]
PSS14867.1	M430DRAFT_28907	2197	hypothetical protein	479	218.025	137.99	6.32113	2.66018	TVY54999.1 Serine/threonine-protein kinase SKY1 [Lachnellula cervina]
PSS20308.1	M430DRAFT_138667	1711	hypothetical protein	373	218.001	137.975	6.32045	2.66003	TVY82620.1 Alanine--glyoxylate aminotransferase, partial [Lachnellula suecica]
PSS22982.1	M430DRAFT_48586	1413	hypothetical protein	308	217.976	137.959	6.31972	2.65986	XP_033541250.1 uncharacterized protein BDR25DRAFT_361682 [Lindgomyces ingoldianus]
PSS23324.1	M430DRAFT_96680	2337	hypothetical protein	509	217.801	137.848	6.31463	2.6587	XP_018061031.1 dynamin-1-like protein-like protein [Phialocephala scopiformis]
PSS12530.1	M430DRAFT_84455	768	hypothetical protein	167	217.448	137.625	6.30441	2.65636	ANM86357.1 putative short-chain dehydrogenase/reductase [Cladonia uncialis subsp. uncialis]
PSS24983.1	M430DRAFT_96244	1458	glycoside hydrolase family 72 protein	317	217.421	137.608	6.30363	2.65618	XP_024723582.1 glycoside hydrolase family 72 protein [Amorphotheca resinae ATCC 22711]
PSS16833.1	M430DRAFT_67161	1049	hypothetical protein	228	217.35	137.563	6.30157	2.65571	PMD34098.1 putative microtubule associated protein EB1 [Hyaloscypha variabilis F]
PSS06785.1	M430DRAFT_111126	489	hypothetical protein	106	216.769	137.196	6.28472	2.65185	KAE9375463.1 RmlC-like cupin [Chalara longipes BDJ]
PSS23280.1	M430DRAFT_17206	1652	hypothetical protein	358	216.707	137.156	6.28293	2.65144	XP_031873580.1 Uncharacterized protein BP5553_00903 [Venustampulla echinocandica]
PSS23050.1	M430DRAFT_212650	2331	hypothetical protein	505	216.645	137.117	6.28114	2.65103	XP_024728719.1 uncharacterized protein K444DRAFT_545273 [Hyaloscypha bicolor E]
PSS17018.1	M430DRAFT_59398	1609	hypothetical protein	348	216.283	136.888	6.27065	2.64861	PMD13315.1 putative sphingolipid long chain base-responsive protein LSP1 [Pezoloma ericae]
PSS20682.1	M430DRAFT_50319	1273	hypothetical protein	275	216.025	136.725	6.26316	2.64689	TVY68659.1 putative formaldehyde dehydrogenase AdhA [Lachnellula suecica]
PSS10613.1	M430DRAFT_21967	463	hypothetical protein	100	215.983	136.698	6.26193	2.64661	#N/A
PSS10778.1	M430DRAFT_108378	3812	hypothetical protein	823	215.897	136.644	6.25945	2.64604	XP_007288724.1 protein kinase C [Marssonina brunnea f. sp. 'multigermtubi' MB_m1]
PSS18424.1	M430DRAFT_120900	4173	hypothetical protein	900	215.672	136.501	6.25293	2.64453	XP_024731519.1 patched sphingolipid transporter-like protein [Hyaloscypha bicolor E]
PSS18410.1	M430DRAFT_139596	1832	hypothetical protein	395	215.611	136.463	6.25116	2.64412	CZR54480.1 probable coatomer subunit delta [Phialocephala subalpina]
PSS14964.1	M430DRAFT_43241	724	hypothetical protein	156	215.47	136.373	6.24705	2.64318	XP_024732610.1 uncharacterized protein K444DRAFT_77351 [Hyaloscypha bicolor E]
PSS25873.1	M430DRAFT_134735	567	hypothetical protein	122	215.168	136.182	6.2383	2.64115	XP_031866897.1 Acyl CoA binding protein [Venustampulla echinocandica]
PSS25144.1	M430DRAFT_15876	1647	hypothetical protein	354	214.936	136.036	6.23159	2.6396	CZR54251.1 related to Protein esc1 [Phialocephala subalpina]
PSS27652.1	M430DRAFT_32307	1422	hypothetical protein	305	214.487	135.751	6.21855	2.63658	TVY88078.1 putative ubiquitin carboxyl-terminal hydrolase, partial [Lachnellula willkommii]
PSS21955.1	M430DRAFT_136711	2336	hypothetical protein	500	214.041	135.469	6.20564	2.63358	TVY78379.1 2-isopropylmalate synthase [Lachnellula suecica]
PSS16817.1	M430DRAFT_59228	2034	hypothetical protein	435	213.864	135.357	6.20051	2.63239	XP_024743383.1 uncharacterized protein K444DRAFT_579717 [Hyaloscypha bicolor E]
PSS08720.1	M430DRAFT_147617	637	hypothetical protein	136	213.501	135.127	6.18997	2.62993	XP_031866435.1 YjgF-like protein [Venustampulla echinocandica]
PSS08990.1	M430DRAFT_109437	2595	hypothetical protein	554	213.487	135.119	6.18959	2.62984	TVY18936.1 Phosphatidylinositol 4-phosphate 5-kinase its3 [Lachnellula arida]
PSS20089.1	M430DRAFT_138229	1249	hypothetical protein	266	212.97	134.791	6.17459	2.62634	PMD17544.1 Thioesterase/thiol ester dehydrase-isomerase [Pezoloma ericae]
PSS27945.1	M430DRAFT_94147	1836	hypothetical protein	391	212.963	134.787	6.17438	2.62629	CZR50951.1 probable putative oxysterol-binding protein OSBP [Phialocephala subalpina]
PSS28029.1	M430DRAFT_132140	1865	hypothetical protein	397	212.869	134.727	6.17164	2.62565	XP_018064218.1 longevity assurance proteins LAG1/LAC1 [Phialocephala scopiformis]
PSS27190.1	M430DRAFT_94285	1062	hypothetical protein	226	212.806	134.687	6.16983	2.62523	CZS98397.1 uncharacterized protein RCO7_04209 [Rhynchosporium commune]
PSS25463.1	M430DRAFT_96518	1948	hypothetical protein	414	212.526	134.51	6.1617	2.62333	TVY81850.1 Transcription factor vib-1 [Lachnellula suecica]
PSS14827.1	M430DRAFT_59541	1007	hypothetical protein	214	212.512	134.502	6.16132	2.62324	PBP16079.1 putative NADH-ubiquinone oxidoreductase 20.8 kDa subunit [Diplocarpon rosae]
PSS13016.1	M430DRAFT_36208	5278	hypothetical protein	1121	212.391	134.425	6.1578	2.62241	CZR57136.1 related to P-type ATPase [Phialocephala subalpina]
PSS25355.1	M430DRAFT_201188	1917	hypothetical protein	407	212.311	134.374	6.15547	2.62187	TVY69039.1 putative GPI-anchored cupredoxin [Lachnellula suecica]
PSS10888.1	M430DRAFT_53430	1155	hypothetical protein	245	212.121	134.254	6.14997	2.62058	XP_024730190.1 mitochondrial carrier protein LEU5 [Hyaloscypha bicolor E]
PSS12631.1	M430DRAFT_145025	1712	hypothetical protein	363	212.033	134.198	6.14741	2.61998	KAE9367950.1 DUF1682-domain-containing protein [Chalara longipes BDJ]
PSS18423.1	M430DRAFT_58597	1118	hypothetical protein	237	211.986	134.168	6.14604	2.61966	XP_024742304.1 uncharacterized protein K444DRAFT_607956 [Hyaloscypha bicolor E]
PSS16886.1	M430DRAFT_67210	4715	hypothetical protein	999	211.877	134.099	6.14289	2.61892	XP_018075587.1 AMP dependent synthetase and ligase [Phialocephala scopiformis]
PSS23478.1	M430DRAFT_97873	1695	hypothetical protein	359	211.799	134.05	6.14064	2.61839	XP_018077258.1 succinyl-CoA:3-ketoacid-coenzyme A transferas-like protein [Phialocephala scopiformis]
PSS28265.1	M430DRAFT_93841	737	hypothetical protein	156	211.669	133.968	6.13686	2.6175	XP_033422306.1 uncharacterized protein ATNIH1004_009705 [Aspergillus tanneri]
PSS21958.1	M430DRAFT_65195	657	hypothetical protein	139	211.568	133.904	6.13393	2.61681	TVY38115.1 MICOS complex subunit [Lachnellula subtilissima]
PSS12794.1	M430DRAFT_106336	3550	hypothetical protein	751	211.549	133.892	6.13339	2.61669	XP_031872733.1 Uncharacterized protein BP5553_00056 [Venustampulla echinocandica]
PSS25152.1	M430DRAFT_198927	577	hypothetical protein	122	211.438	133.822	6.13018	2.61593	#N/A
PSS07112.1	M430DRAFT_45932	622	hypothetical protein	131	210.611	133.298	6.10619	2.61027	TVY51160.1 Ubiquitin-like protein SMT3 [Lachnellula cervina]
PSS16533.1	M430DRAFT_103680	1548	hypothetical protein	326	210.594	133.288	6.10571	2.61016	KKY13749.1 putative amino acid transporter [Phaeomoniella chlamydospora]
PSS25116.1	M430DRAFT_24955	632	hypothetical protein	133	210.443	133.192	6.10132	2.60912	XP_031002780.1 60S ribosomal protein [Lachnellula hyalina]
PSS08477.1	M430DRAFT_45438	2445	glycosyltransferase family 2 protein	513	209.816	132.795	6.08314	2.60482	XP_024716875.1 glycosyltransferase family 2 protein [Amorphotheca resinae ATCC 22711]
PSS12266.1	M430DRAFT_106863	1407	hypothetical protein	295	209.666	132.7	6.07879	2.60378	PMD25852.1 ferrochelatase-domain-containing protein [Pezoloma ericae]
PSS25049.1	M430DRAFT_114422	1318	hypothetical protein	276	209.408	132.537	6.07132	2.60201	ESZ91041.1 cdp-diacylglycerol-inositol 3-phosphatidyltransferase [Sclerotinia borealis F-4128]
PSS25287.1	M430DRAFT_200458	3363	hypothetical protein	704	209.337	132.492	6.06925	2.60152	KAE9366135.1 putative serine/threonine protein kinase [Chalara longipes BDJ]
PSS10792.1	M430DRAFT_69240	956	hypothetical protein	200	209.205	132.408	6.06543	2.60061	TVY90820.1 Protein BCP1 [Lachnellula willkommii]
PSS14986.1	M430DRAFT_29006	1321	hypothetical protein	276	208.933	132.236	6.05753	2.59873	PBP21829.1 tubulin-tyrosine ligase [Diplocarpon rosae]
PSS25696.1	M430DRAFT_33309	2927	hypothetical protein	610	208.405	131.902	6.04222	2.59508	XP_031871254.1 uncharacterized protein BP5553_02938 [Venustampulla echinocandica]
PSS24989.1	M430DRAFT_63640	2356	hypothetical protein	489	207.555	131.364	6.01759	2.58919	XP_031873841.1 PLP-dependent transferase [Venustampulla echinocandica]
PSS15174.1	M430DRAFT_123948	1978	hypothetical protein	410	207.28	131.19	6.00962	2.58727	PMD33692.1 farnesyl-diphosphate farnesyltransferase [Hyaloscypha variabilis F]
PSS27956.1	M430DRAFT_92452	1178	hypothetical protein	244	207.131	131.095	6.00529	2.58623	XP_018077133.1 aox, alternative oxidase [Phialocephala scopiformis]
PSS19981.1	M430DRAFT_101400	3251	hypothetical protein	673	207.013	131.021	6.00188	2.58541	PVH83701.1 WD40 repeat-like protein [Cadophora sp. DSE1049]
PSS22483.1	M430DRAFT_99372	1793	hypothetical protein	371	206.916	130.959	5.99905	2.58474	#N/A
PSS08574.1	M430DRAFT_186954	1624	hypothetical protein	336	206.897	130.947	5.9985	2.5846	KAE8451109.1 NAD(P)H-dependent D-xylose reductase (XR) [Helotiales sp. DMI_Dod_QoI]
PSS08767.1	M430DRAFT_109888	1843	hypothetical protein	381	206.728	130.841	5.99361	2.58343	XP_031008798.1 putative lysosomal cobalamin transporter [Lachnellula hyalina]
PSS16609.1	M430DRAFT_28373	803	hypothetical protein	166	206.725	130.838	5.99352	2.5834	PQE13676.1 vacuolar ATP synthase 20 kDa proteolipid subunit protein [Rutstroemia sp. NJR-2017a BVV2]
PSS20254.1	M430DRAFT_18418	1263	hypothetical protein	261	206.651	130.792	5.99137	2.58289	XP_024732760.1 uncharacterized protein K444DRAFT_616936 [Hyaloscypha bicolor E]
PSS07025.1	M430DRAFT_45852	1176	hypothetical protein	243	206.633	130.78	5.99085	2.58276	TVY58910.1 Cell wall integrity and stress response component [Lachnellula suecica]
PSS27710.1	M430DRAFT_157803	1163	hypothetical protein	240	206.363	130.609	5.98302	2.58087	XP_018077179.1 prenylated rab acceptor PRA1 [Phialocephala scopiformis]
PSS21938.1	M430DRAFT_40744	887	hypothetical protein	183	206.313	130.578	5.98159	2.58053	ESZ91277.1 peroxiredoxin [Sclerotinia borealis F-4128]
PSS09271.1	M430DRAFT_22631	606	hypothetical protein	125	206.271	130.551	5.98035	2.58023	#N/A
PSS16710.1	M430DRAFT_141019	1335	hypothetical protein	275	205.993	130.375	5.97229	2.57828	TVY84630.1 putative quinone oxidoreductase [Lachnellula suecica]
PSS22495.1	M430DRAFT_41244	5172	hypothetical protein	1065	205.916	130.327	5.97008	2.57775	XP_031873249.1 putative chromatin structure-remodeling complex subunit snf21 [Venustampulla echinocandica]
PSS15324.1	M430DRAFT_124231	1079	hypothetical protein	222	205.746	130.219	5.96514	2.57656	XP_018078263.1 cornichon [Phialocephala scopiformis]
PSS22091.1	M430DRAFT_40876	1429	hypothetical protein	294	205.738	130.214	5.96492	2.5765	XP_031004934.1 uncharacterized protein LHYA1_G005374 [Lachnellula hyalina]
PSS08741.1	M430DRAFT_22964	1507	hypothetical protein	310	205.707	130.194	5.964	2.57628	CZR55253.1 related to ring finger protein 11 [Phialocephala subalpina]
PSS22298.1	M430DRAFT_49439	399	hypothetical protein	82	205.514	130.072	5.95841	2.57493	#N/A
PSS20483.1	M430DRAFT_50144	964	hypothetical protein	198	205.394	129.996	5.95494	2.57409	PMD45187.1 ClpP/crotonase [Hyaloscypha variabilis F]
PSS25415.1	M430DRAFT_47879	2705	hypothetical protein	555	205.176	129.858	5.9486	2.57255	PVH84722.1 Adaptor protein complex AP-1 gamma subunit [Cadophora sp. DSE1049]
PSS10603.1	M430DRAFT_30514	1073	hypothetical protein	220	205.033	129.767	5.94446	2.57154	KAF5877155.1 putative signal transduction protein [Botrytis fragariae]
PSS14969.1	M430DRAFT_43247	1332	hypothetical protein	273	204.955	129.718	5.9422	2.571	XP_024732616.1 mitochondrial carrier [Hyaloscypha bicolor E]
PSS08623.1	M430DRAFT_147422	1587	hypothetical protein	325	204.789	129.613	5.93739	2.56983	XP_024738325.1 putative thioredoxin reductase [Hyaloscypha bicolor E]
PSS06689.1	M430DRAFT_23386	474	hypothetical protein	97	204.641	129.52	5.93311	2.56879	#N/A
PSS21995.1	M430DRAFT_136779	2240	hypothetical protein	458	204.464	129.408	5.92798	2.56754	KAE9380416.1 FAS1 domain-containing protein [Chalara longipes BDJ]
PSS08727.1	M430DRAFT_109654	1350	hypothetical protein	276	204.444	129.395	5.9274	2.5674	PMD38516.1 casein kinase II [Hyaloscypha variabilis F]
PSS06937.1	M430DRAFT_147928	1604	hypothetical protein	327	203.865	129.029	5.91061	2.56331	XP_028489398.1 beta-lactamase family protein [Byssochlamys spectabilis]
PSS27865.1	M430DRAFT_46930	1198	hypothetical protein	244	203.673	128.907	5.90503	2.56194	XP_018076741.1 Zn-dependent exopeptidase [Phialocephala scopiformis]
PSS23337.1	M430DRAFT_97393	1365	hypothetical protein	278	203.663	128.901	5.90475	2.56188	CZR56540.1 uncharacterized protein PAC_06429 [Phialocephala subalpina]
PSS25047.1	M430DRAFT_114421	2185	hypothetical protein	445	203.661	128.9	5.9047	2.56186	CZR54713.1 probable fluconazole resistance protein [Phialocephala subalpina]
PSS27836.1	M430DRAFT_131761	1989	hypothetical protein	405	203.62	128.873	5.9035	2.56157	CZR50674.1 related to nonhistone chromosomal protein [Phialocephala subalpina]
PSS20224.1	M430DRAFT_100162	3537	hypothetical protein	720	203.562	128.837	5.90183	2.56116	XP_024732797.1 sulfate transporter family protein-like protein [Hyaloscypha bicolor E]
PSS27223.1	M430DRAFT_23694	624	hypothetical protein	127	203.526	128.814	5.90076	2.5609	CZS97624.1 probable protein involved in intramitochondrial protein sorting [Rhynchosporium commune]
PSS12917.1	M430DRAFT_29498	4891	hypothetical protein	995	203.435	128.756	5.89813	2.56026	#N/A
PSS16759.1	M430DRAFT_28506	14698	hypothetical protein	2989	203.361	128.709	5.89599	2.55973	TVY46934.1 Hydroxamate-type ferrichrome siderophore peptide synthetase [Lachnellula occidentalis]
PSS21900.1	M430DRAFT_85476	684	hypothetical protein	139	203.216	128.618	5.8918	2.55871	RDW79942.1 FMN-binding split barrel-3 [Coleophoma cylindrospora]
PSS15003.1	M430DRAFT_123609	2023	hypothetical protein	411	203.164	128.585	5.89027	2.55833	KAE9366827.1 alpha/beta-hydrolase [Chalara longipes BDJ]
PSS25150.1	M430DRAFT_39275	981	hypothetical protein	199	202.854	128.389	5.8813	2.55613	XP_024733322.1 uncharacterized protein K444DRAFT_536372 [Hyaloscypha bicolor E]
PSS22301.1	M430DRAFT_49441	4838	hypothetical protein	981	202.77	128.335	5.87885	2.55553	CZR51978.1 related to myosin-like protein [Phialocephala subalpina]
PSS16803.1	M430DRAFT_51141	1949	hypothetical protein	395	202.668	128.271	5.8759	2.55481	PMD43358.1 putative metal ion transporter C27B12.12c [Hyaloscypha variabilis F]
PSS15022.1	M430DRAFT_29040	1614	hypothetical protein	327	202.602	128.229	5.87399	2.55434	CZR68397.1 uncharacterized protein PAC_18296 [Phialocephala subalpina]
PSS25122.1	M430DRAFT_198599	1852	hypothetical protein	375	202.484	128.154	5.87056	2.5535	XP_024726687.1 26S proteasome subunit P45 [Hyaloscypha bicolor E]
PSS07011.1	M430DRAFT_37637	1281	hypothetical protein	259	202.186	127.966	5.86192	2.55137	CZR64203.1 uncharacterized protein PAC_14101 [Phialocephala subalpina]
PSS20153.1	M430DRAFT_101072	3423	hypothetical protein	692	202.162	127.951	5.86122	2.5512	TVY48281.1 putative HTH La-type RNA-binding protein [Lachnellula occidentalis]
PSS08526.1	M430DRAFT_147262	1311	hypothetical protein	265	202.136	127.934	5.86047	2.55102	CZR55015.1 uncharacterized protein PAC_04901 [Phialocephala subalpina]
PSS20309.1	M430DRAFT_99999	3791	hypothetical protein	766	202.058	127.884	5.8582	2.55046	CZR53054.1 probable nuclear export factor CRM1 [Phialocephala subalpina]
PSS15076.1	M430DRAFT_51711	1198	hypothetical protein	242	202.003	127.85	5.85663	2.55007	XP_024736996.1 uncharacterized protein K444DRAFT_612733 [Hyaloscypha bicolor E]
PSS12608.1	M430DRAFT_52896	570	hypothetical protein	115	201.754	127.693	5.84941	2.54829	PMD33594.1 glutathione-dependent formaldehyde-activating enzyme [Hyaloscypha variabilis F]
PSS23454.1	M430DRAFT_65059	1497	hypothetical protein	302	201.737	127.682	5.8489	2.54817	XP_024732927.1 uncharacterized protein K444DRAFT_536611 [Hyaloscypha bicolor E]
PSS12540.1	M430DRAFT_144867	1607	hypothetical protein	324	201.618	127.606	5.84545	2.54732	PMD14437.1 Lipoic acid synthetase-like protein [Pezoloma ericae]
PSS18455.1	M430DRAFT_19052	1868	hypothetical protein	376	201.285	127.395	5.8358	2.54493	CZR52394.1 probable t-complex-type molecular chaperone, epsilon subunit [Phialocephala subalpina]
PSS27247.1	M430DRAFT_54792	1864	hypothetical protein	375	201.18	127.329	5.83277	2.54418	PMD44147.1 SHMT-domain-containing protein [Hyaloscypha variabilis F]
PSS25570.1	M430DRAFT_25354	4146	hypothetical protein	834	201.158	127.315	5.83211	2.54402	XP_031008331.1 Regulator of nonsense transcripts [Lachnellula hyalina]
PSS25665.1	M430DRAFT_33287	3296	hypothetical protein	663	201.153	127.312	5.83197	2.54398	CZR62511.1 related to CUTINASE TRANSCRIPTION FACTOR 1 BETA [Phialocephala subalpina]
PSS27329.1	M430DRAFT_46429	995	hypothetical protein	200	201.005	127.218	5.82769	2.54292	XP_024733821.1 uncharacterized protein K444DRAFT_644645 [Hyaloscypha bicolor E]
PSS09212.1	M430DRAFT_45315	3274	hypothetical protein	658	200.977	127.201	5.82688	2.54272	XP_024744093.1 uncharacterized protein K444DRAFT_506770, partial [Hyaloscypha bicolor E]
PSS22518.1	M430DRAFT_34359	1819	hypothetical protein	365	200.66	127	5.81767	2.54044	KKY14141.1 putative acyltransferase [Phaeomoniella chlamydospora]
PSS07081.1	M430DRAFT_110603	1560	hypothetical protein	313	200.641	126.988	5.81713	2.54031	XP_018069083.1 CRAL/TRIO domain-containing protein [Phialocephala scopiformis]
PSS21929.1	M430DRAFT_98419	793	hypothetical protein	159	200.504	126.902	5.81317	2.53933	KAE8443980.1 Nascent polypeptide-associated complex subunit beta [Helotiales sp. DMI_Dod_QoI]
PSS27862.1	M430DRAFT_131809	1807	hypothetical protein	362	200.332	126.792	5.80817	2.53808	PVH88255.1 GroES-like protein [Cadophora sp. DSE1049]
PSS10754.1	M430DRAFT_72273	614	hypothetical protein	123	200.326	126.788	5.80799	2.53804	CZS93711.1 uncharacterized protein RAG0_03869 [Rhynchosporium agropyri]
PSS18415.1	M430DRAFT_101477	1388	hypothetical protein	278	200.288	126.765	5.8069	2.53777	PQE05430.1 Mannose-6-phosphate receptor binding protein [Rutstroemia sp. NJR-2017a BVV2]
PSS08789.1	M430DRAFT_109575	5078	hypothetical protein	1017	200.276	126.757	5.80654	2.53768	CZR55332.1 related to sensory transduction histidine kinase [Phialocephala subalpina]
PSS17046.1	M430DRAFT_123027	1588	hypothetical protein	318	200.252	126.742	5.80585	2.53751	PVH80696.1 WD repeat-containing protein pop3 [Cadophora sp. DSE1049]
PSS27153.1	M430DRAFT_94037	1694	hypothetical protein	339	200.118	126.657	5.80197	2.53654	CZR59595.1 uncharacterized protein PAC_09489 [Phialocephala subalpina]
PSS27651.1	M430DRAFT_112641	3015	hypothetical protein	603	200	126.582	5.79855	2.53569	XP_024729418.1 uncharacterized protein K444DRAFT_543308 [Hyaloscypha bicolor E]
PSS08466.1	M430DRAFT_128467	885	hypothetical protein	177	200	126.582	5.79855	2.53569	PMD30055.1 carbonic anhydrase [Hyaloscypha variabilis F]
PSS10857.1	M430DRAFT_108538	3315	hypothetical protein	662	199.698	126.391	5.7898	2.53351	KAE9371606.1 ARM repeat-containing protein [Chalara longipes BDJ]
PSS25940.1	M430DRAFT_95415	3196	hypothetical protein	638	199.625	126.345	5.78766	2.53298	PMD47973.1 putative pro-apoptotic serine protease [Hyaloscypha variabilis F]
PSS25524.1	M430DRAFT_16244	1028	hypothetical protein	205	199.416	126.213	5.78163	2.53148	PQE21390.1 F-box domain protein [Rutstroemia sp. NJR-2017a BBW]
PSS20651.1	M430DRAFT_139338	2654	hypothetical protein	529	199.322	126.153	5.77888	2.53079	XP_003713954.1 threonine synthase [Pyricularia oryzae 70-15]
PSS27556.1	M430DRAFT_62794	949	hypothetical protein	189	199.157	126.049	5.77411	2.5296	KAE8453953.1 NADH:ubiquinone oxidoreductase 24 [Helotiales sp. DMI_Dod_QoI]
PSS10753.1	M430DRAFT_178759	2271	hypothetical protein	452	199.031	125.969	5.77046	2.52869	XP_024726094.1 uncharacterized protein K444DRAFT_648891 [Hyaloscypha bicolor E]
PSS27616.1	M430DRAFT_71130	955	hypothetical protein	190	198.953	125.92	5.76819	2.52812	OIW28713.1 alpha-ketoglutarate-dependent 2,4-dichlorophenoxyacetate dioxygenase, partial [Coniochaeta ligniaria NRRL 30616]
PSS25758.1	M430DRAFT_56442	1655	hypothetical protein	329	198.792	125.817	5.76351	2.52695	KAE9363675.1 Spo7-domain-containing protein [Chalara longipes BDJ]
PSS20108.1	M430DRAFT_18286	1698	hypothetical protein	337	198.469	125.613	5.75415	2.5246	XP_018062351.1 sphingoid long chain base kinase-like protein [Phialocephala scopiformis]
PSS10910.1	M430DRAFT_30787	3933	hypothetical protein	780	198.322	125.52	5.74989	2.52354	CZT07325.1 related to PAN1-actin-cytoskeleton assembly protein [Rhynchosporium agropyri]
PSS08828.1	M430DRAFT_110014	1958	hypothetical protein	388	198.161	125.419	5.74524	2.52237	PMD38285.1 general substrate transporter [Hyaloscypha variabilis F]
PSS09128.1	M430DRAFT_109241	1924	hypothetical protein	381	198.025	125.332	5.74128	2.52137	XP_008082297.1 MFS general substrate transporter [Glarea lozoyensis ATCC 20868]
PSS20374.1	M430DRAFT_66073	975	hypothetical protein	193	197.949	125.284	5.73907	2.52082	XP_031009915.1 V-type proton ATPase 16 kDa proteolipid subunit [Lachnellula hyalina]
PSS25587.1	M430DRAFT_16300	2285	hypothetical protein	452	197.812	125.197	5.73511	2.51982	CZR62437.1 uncharacterized protein PAC_12334 [Phialocephala subalpina]
PSS12348.1	M430DRAFT_36504	3162	hypothetical protein	625	197.66	125.101	5.7307	2.51871	XP_024731131.1 uncharacterized protein K444DRAFT_618685 [Hyaloscypha bicolor E]
PSS12320.1	M430DRAFT_44261	3573	hypothetical protein	705	197.313	124.882	5.72065	2.51618	CZR68138.1 related to sexual differentiation process protein isp4 [Phialocephala subalpina]
PSS12456.1	M430DRAFT_126011	2555	hypothetical protein	504	197.26	124.848	5.71911	2.51579	TVY48102.1 LEC14B protein [Lachnellula occidentalis]
PSS10782.1	M430DRAFT_53326	928	hypothetical protein	183	197.198	124.809	5.71732	2.51534	PMD16465.1 phosphoserine phosphatase [Pezoloma ericae]
PSS20050.1	M430DRAFT_119425	4576	hypothetical protein	901	196.897	124.618	5.70858	2.51313	TVY57462.1 UPF0507 protein, partial [Lachnellula cervina]
PSS25350.1	M430DRAFT_94923	2002	hypothetical protein	394	196.803	124.559	5.70586	2.51245	#N/A
PSS22853.1	M430DRAFT_98261	1368	hypothetical protein	269	196.637	124.454	5.70106	2.51123	XP_031871133.1 Uncharacterized protein BP5553_02817 [Venustampulla echinocandica]
PSS08811.1	M430DRAFT_109748	1226	hypothetical protein	241	196.574	124.414	5.69922	2.51077	PQE03283.1 saccharopine dehydrogenase protein [Rutstroemia sp. NJR-2017a BBW]
PSS25469.1	M430DRAFT_56216	2692	hypothetical protein	529	196.508	124.372	5.69731	2.51028	TVY50958.1 Tripeptidyl-peptidase sed1 [Lachnellula cervina]
PSS15057.1	M430DRAFT_51699	2128	hypothetical protein	418	196.429	124.322	5.695	2.5097	XP_024741280.1 uncharacterized protein K444DRAFT_521144 [Hyaloscypha bicolor E]
PSS15245.1	M430DRAFT_142785	1472	hypothetical protein	289	196.332	124.26	5.69219	2.50898	XP_024728126.1 uncharacterized protein K444DRAFT_544324 [Hyaloscypha bicolor E]
PSS25320.1	M430DRAFT_96350	6248	hypothetical protein	1226	196.223	124.192	5.68904	2.50818	XP_024738794.1 uncharacterized protein K444DRAFT_525386 [Hyaloscypha bicolor E]
PSS13283.1	M430DRAFT_105977	1739	hypothetical protein	341	196.09	124.107	5.68518	2.50721	XP_018076052.1 general amidase-like protein [Phialocephala scopiformis]
PSS09103.1	M430DRAFT_128002	1479	hypothetical protein	290	196.078	124.1	5.68485	2.50712	XP_024744148.1 uncharacterized protein K444DRAFT_606165 [Hyaloscypha bicolor E]
PSS25077.1	M430DRAFT_133225	740	hypothetical protein	145	195.946	124.016	5.68101	2.50615	PQE12276.1 mitochondrial import inner membrane translocase subunit tim9 protein [Rutstroemia sp. NJR-2017a BVV2]
PSS12296.1	M430DRAFT_36469	1930	glycosyltransferase family 31 protein	378	195.855	123.959	5.67837	2.50548	XP_024718294.1 glycosyltransferase family 31 protein [Amorphotheca resinae ATCC 22711]
PSS25803.1	M430DRAFT_16511	2267	hypothetical protein	444	195.854	123.958	5.67833	2.50547	XP_018060610.1 SWI/SNF complex-like protein [Phialocephala scopiformis]
PSS25360.1	M430DRAFT_133743	2649	hypothetical protein	518	195.545	123.763	5.6694	2.5032	XP_024735416.1 uncharacterized protein K444DRAFT_531884 [Hyaloscypha bicolor E]
PSS25408.1	M430DRAFT_33135	1315	hypothetical protein	257	195.437	123.694	5.66626	2.5024	XP_024726951.1 uncharacterized protein K444DRAFT_486168, partial [Hyaloscypha bicolor E]
PSS27600.1	M430DRAFT_46683	1813	hypothetical protein	354	195.256	123.58	5.66102	2.50106	CZR65720.1 probable low-affinity hexose transporter HXT3 [Phialocephala subalpina]
PSS12542.1	M430DRAFT_21619	1814	hypothetical protein	354	195.149	123.512	5.6579	2.50027	XP_024726516.1 putative ribosome-associated complex subunit SSZ1 [Hyaloscypha bicolor E]
PSS20291.1	M430DRAFT_100475	733	hypothetical protein	143	195.089	123.474	5.65615	2.49982	TVY16812.1 GTP-binding protein rho2 [Lachnellula arida]
PSS20689.1	M430DRAFT_99990	1579	hypothetical protein	308	195.06	123.456	5.65533	2.49961	CZS97470.1 related to DUF6 domain protein [Rhynchosporium commune]
PSS16955.1	M430DRAFT_51277	2374	hypothetical protein	463	195.029	123.436	5.65444	2.49938	PBP20662.1 putative Autophagy-related protein 22 [Diplocarpon rosae]
PSS18694.1	M430DRAFT_102599	677	hypothetical protein	132	194.978	123.404	5.65294	2.499	TVY52491.1 37S ribosomal protein S10, partial [Lachnellula suecica]
PSS16590.1	M430DRAFT_102879	13162	hypothetical protein	2566	194.955	123.389	5.65228	2.49883	XP_024739719.1 cytoplasmic dynein-like protein 1 heavy chain 1 [Hyaloscypha bicolor E]
PSS08579.1	M430DRAFT_69846	1098	hypothetical protein	214	194.9	123.354	5.65068	2.49842	PMD18436.1 60S ribosomal protein L20 [Pezoloma ericae]
PSS10622.1	M430DRAFT_84844	4675	hypothetical protein	911	194.866	123.333	5.64971	2.49818	TVY49495.1 putative cation-transporting ATPase [Lachnellula occidentalis]
PSS28102.1	M430DRAFT_113527	1355	hypothetical protein	264	194.834	123.313	5.64877	2.49794	PMD14167.1 NAD(P)-binding protein [Pezoloma ericae]
PSS09333.1	M430DRAFT_185594	1510	hypothetical protein	294	194.702	123.229	5.64494	2.49696	TVY55240.1 putative pathogenesis-related protein [Lachnellula suecica]
PSS12673.1	M430DRAFT_173893	8539	hypothetical protein	1661	194.519	123.113	5.63965	2.4956	XP_024726445.1 ubiquitin C-terminal hydrolase-like protein [Hyaloscypha bicolor E]
PSS27605.1	M430DRAFT_92942	2711	hypothetical protein	527	194.393	123.034	5.63599	2.49467	TVY84482.1 L-fucose-proton symporter [Lachnellula suecica]
PSS28074.1	M430DRAFT_55477	3037	hypothetical protein	590	194.271	122.956	5.63244	2.49376	TVY50943.1 ER membrane protein complex subunit 1 [Lachnellula cervina]
PSS25666.1	M430DRAFT_115575	3961	hypothetical protein	769	194.143	122.875	5.62873	2.49281	KAE9363545.1 PigN-domain-containing protein [Chalara longipes BDJ]
PSS28278.1	M430DRAFT_32711	943	hypothetical protein	183	194.062	122.824	5.62637	2.49221	#N/A
PSS12967.1	M430DRAFT_60145	4139	hypothetical protein	802	193.767	122.637	5.61782	2.49001	XP_018064271.1 cell division control protein-like protein Cdc25 [Phialocephala scopiformis]
PSS28461.1	M430DRAFT_47467	1827	hypothetical protein	354	193.76	122.633	5.61764	2.48996	PVH75297.1 IMP dehydrogenase [Cadophora sp. DSE1049]
PSS07149.1	M430DRAFT_23298	981	hypothetical protein	190	193.68	122.582	5.61531	2.48937	XP_024677763.1 putative metallo-beta-lactamase domain protein [Aspergillus novofumigatus IBT 16806]
PSS15255.1	M430DRAFT_142798	2857	hypothetical protein	553	193.56	122.506	5.61182	2.48847	XP_024727939.1 uncharacterized protein K444DRAFT_573454 [Hyaloscypha bicolor E]
PSS09142.1	M430DRAFT_80728	978	hypothetical protein	189	193.252	122.311	5.60289	2.48617	TVY56498.1 Monothiol glutaredoxin-4 [Lachnellula cervina]
PSS27126.1	M430DRAFT_46245	590	hypothetical protein	114	193.22	122.291	5.60199	2.48594	XP_031870475.1 uncharacterized protein BP5553_05252 [Venustampulla echinocandica]
PSS18425.1	M430DRAFT_102407	932	hypothetical protein	180	193.133	122.236	5.59946	2.48529	RDW75185.1 putative nicotinamide mononucleotide adenylyltransferase [Coleophoma cylindrospora]
PSS15014.1	M430DRAFT_104980	1052	hypothetical protein	203	192.966	122.13	5.59461	2.48404	PVH79892.1 cytochrome c heme lyase [Cadophora sp. DSE1049]
PSS08537.1	M430DRAFT_186479	1148	hypothetical protein	221	192.509	121.841	5.58135	2.48062	PQE10060.1 Mitochondrial hypoxia responsive domain containing protein [Rutstroemia sp. NJR-2017a BVV2]
PSS23226.1	M430DRAFT_97936	1700	hypothetical protein	327	192.353	121.742	5.57684	2.47945	CZR56330.1 probable D-lactate dehydrogenase AIP2 (actin interacting protein 2) [Phialocephala subalpina]
PSS20214.1	M430DRAFT_58088	1175	hypothetical protein	226	192.34	121.734	5.57647	2.47935	XP_024732801.1 putative 60S ribosomal protein L6-B [Hyaloscypha bicolor E]
PSS18387.1	M430DRAFT_139545	5877	glycosyltransferase family 41 protein	1129	192.105	121.585	5.56964	2.47759	XP_024720739.1 glycosyltransferase family 41 protein [Amorphotheca resinae ATCC 22711]
PSS09045.1	M430DRAFT_45166	2098	hypothetical protein	403	192.088	121.574	5.56915	2.47746	XP_031866266.1 p-loop containing nucleoside triphosphate hydrolase [Venustampulla echinocandica]
PSS18699.1	M430DRAFT_50694	3025	hypothetical protein	581	192.066	121.561	5.56852	2.47729	XP_031001788.1 Uncharacterized protein LHYA1_G007135 [Lachnellula hyalina]
PSS18779.1	M430DRAFT_35192	2005	glycosyltransferase family 22 protein	385	192.02	121.532	5.56718	2.47695	XP_024721131.1 glycosyltransferase family 22 protein [Amorphotheca resinae ATCC 22711]
PSS25501.1	M430DRAFT_39577	907	hypothetical protein	174	191.841	121.419	5.562	2.4756	CZR62681.1 uncharacterized protein PAC_12578 [Phialocephala subalpina]
PSS15114.1	M430DRAFT_123814	1476	hypothetical protein	283	191.734	121.351	5.55891	2.4748	XP_024732585.1 uncharacterized protein K444DRAFT_595634 [Hyaloscypha bicolor E]
PSS27369.1	M430DRAFT_54893	1033	hypothetical protein	198	191.675	121.313	5.55717	2.47435	XP_024733866.1 ERP1 protein precursor [Hyaloscypha bicolor E]
PSS16974.1	M430DRAFT_51294	1619	hypothetical protein	310	191.476	121.187	5.55142	2.47286	CZT05332.1 probable oligosaccharyltransferase alpha subunit [Rhynchosporium agropyri]
PSS12200.1	M430DRAFT_144282	7382	hypothetical protein	1412	191.276	121.061	5.54562	2.47135	TVY39262.1 THO complex subunit [Lachnellula subtilissima]
PSS20383.1	M430DRAFT_18537	6710	hypothetical protein	1282	191.058	120.923	5.5393	2.4697	TVY51560.1 Autophagy-related protein 2 [Lachnellula cervina]
PSS25235.1	M430DRAFT_25059	3770	hypothetical protein	720	190.981	120.874	5.53707	2.46912	TVY80455.1 Rho-type GTPase-activating protein [Lachnellula suecica]
PSS08482.1	M430DRAFT_109902	1215	hypothetical protein	232	190.947	120.852	5.53606	2.46886	CZR54988.1 uncharacterized protein PAC_04873 [Phialocephala subalpina]
PSS06916.1	M430DRAFT_54213	749	hypothetical protein	143	190.921	120.836	5.53533	2.46867	XP_031005017.1 uncharacterized protein LHYA1_G004927 [Lachnellula hyalina]
PSS22898.1	M430DRAFT_40132	1489	hypothetical protein	284	190.732	120.716	5.52984	2.46724	KAE9372177.1 mitochondrial carrier [Chalara longipes BDJ]
PSS15055.1	M430DRAFT_35846	4066	hypothetical protein	774	190.359	120.48	5.51903	2.46441	PVH83196.1 serine/threonine protein kinase-like protein Kin1 [Cadophora sp. DSE1049]
PSS28147.1	M430DRAFT_32629	1655	hypothetical protein	315	190.332	120.463	5.51825	2.46421	CZR62896.1 uncharacterized protein PAC_12793 [Phialocephala subalpina]
PSS25483.1	M430DRAFT_202868	1976	hypothetical protein	376	190.283	120.433	5.51684	2.46384	KAE9363132.1 NDT80/PhoG like DNA-binding family protein-like protein [Chalara longipes BDJ]
PSS22463.1	M430DRAFT_99223	1851	hypothetical protein	352	190.167	120.359	5.51348	2.46296	TVY68924.1 Autophagy-related protein [Lachnellula suecica]
PSS20494.1	M430DRAFT_100079	1115	hypothetical protein	212	190.135	120.338	5.51252	2.46271	PMD45176.1 DUF1751-domain-containing protein [Hyaloscypha variabilis F]
PSS09213.1	M430DRAFT_146924	2472	hypothetical protein	470	190.129	120.335	5.51237	2.46267	RDW67899.1 putative threonyl-tRNA synthetase [Coleophoma cylindrospora]
PSS09064.1	M430DRAFT_108976	384	hypothetical protein	73	190.104	120.319	5.51164	2.46248	XP_024744152.1 uncharacterized protein K444DRAFT_514811 [Hyaloscypha bicolor E]
PSS22543.1	M430DRAFT_226947	2542	hypothetical protein	483	190.008	120.258	5.50885	2.46175	PMD24259.1 STE-domain-containing protein [Pezoloma ericae]
PSS12308.1	M430DRAFT_144458	1158	hypothetical protein	220	189.983	120.242	5.50812	2.46156	TVY83967.1 Nitrogen metabolite repression protein nmr [Lachnellula suecica]
PSS28153.1	M430DRAFT_113631	1074	hypothetical protein	204	189.944	120.218	5.507	2.46127	XP_024735740.1 uncharacterized protein K444DRAFT_530585 [Hyaloscypha bicolor E]
PSS25609.1	M430DRAFT_95869	2031	hypothetical protein	385	189.562	119.976	5.49591	2.45836	XP_024727218.1 uncharacterized protein K444DRAFT_265283 [Hyaloscypha bicolor E]
PSS16755.1	M430DRAFT_51103	4770	hypothetical protein	904	189.518	119.948	5.49464	2.45802	XP_008076593.1 GYF [Glarea lozoyensis ATCC 20868]
PSS15349.1	M430DRAFT_67922	4102	hypothetical protein	777	189.42	119.886	5.4918	2.45728	XP_024728445.1 uncharacterized protein K444DRAFT_620635 [Hyaloscypha bicolor E]
PSS27918.1	M430DRAFT_92970	1638	hypothetical protein	310	189.255	119.782	5.48703	2.45602	PVH85836.1 HCP-like protein [Cadophora sp. DSE1049]
PSS14993.1	M430DRAFT_104764	1232	hypothetical protein	233	189.123	119.698	5.4832	2.45502	XP_031003815.1 uncharacterized protein LHYA1_G006446 [Lachnellula hyalina]
PSS14861.1	M430DRAFT_20179	2519	hypothetical protein	476	188.964	119.597	5.47858	2.4538	#N/A
PSS10749.1	M430DRAFT_127205	4679	hypothetical protein	884	188.929	119.575	5.47758	2.45354	XP_024726091.1 uncharacterized protein K444DRAFT_549522 [Hyaloscypha bicolor E]
PSS27501.1	M430DRAFT_14771	1182	hypothetical protein	223	188.663	119.407	5.46986	2.45151	PMD25385.1 peptidyl-prolyl cis-trans isomerase [Pezoloma ericae]
PSS27485.1	M430DRAFT_93223	1938	hypothetical protein	365	188.338	119.202	5.46045	2.44902	PVH84560.1 WD40 repeat-like protein [Cadophora sp. DSE1049]
PSS12410.1	M430DRAFT_68643	940	hypothetical protein	177	188.298	119.176	5.45927	2.44871	KAE9370570.1 40S ribosomal protein S9 [Chalara longipes BDJ]
PSS16919.1	M430DRAFT_122720	7101	hypothetical protein	1336	188.143	119.078	5.45477	2.44752	XP_024728502.1 uncharacterized protein K444DRAFT_574203 [Hyaloscypha bicolor E]
PSS28383.1	M430DRAFT_93116	1834	hypothetical protein	345	188.113	119.059	5.45392	2.44729	KAE9367818.1 zinc carboxypeptidase-like protein [Chalara longipes BDJ]
PSS09236.1	M430DRAFT_69653	979	hypothetical protein	184	187.947	118.954	5.44909	2.44602	TVY37198.1 Eukaryotic translation initiation factor 3 subunit K [Lachnellula subtilissima]
PSS20277.1	M430DRAFT_84590	926	hypothetical protein	174	187.905	118.927	5.44788	2.44569	KAE9376577.1 kinase-like protein, partial [Chalara longipes BDJ]
PSS14907.1	M430DRAFT_59594	1695	hypothetical protein	318	187.611	118.741	5.43934	2.44343	XP_007293190.1 cell wall protein, putative [Marssonina brunnea f. sp. 'multigermtubi' MB_m1]
PSS27538.1	M430DRAFT_23980	2973	hypothetical protein	557	187.353	118.578	5.43187	2.44145	CZR59824.1 uncharacterized protein PAC_09718 [Phialocephala subalpina]
PSS23111.1	M430DRAFT_40312	801	hypothetical protein	150	187.266	118.523	5.42935	2.44078	CZR50823.1 related to cystathionine beta-synthase [Phialocephala subalpina]
PSS07193.1	M430DRAFT_110797	1512	hypothetical protein	283	187.169	118.462	5.42655	2.44004	CZR70207.1 probable protein kinase [Phialocephala subalpina]
PSS27673.1	M430DRAFT_93758	1780	hypothetical protein	333	187.079	118.404	5.42392	2.43934	PVH85742.1 4-coumarate-CoA ligase-like protein [Cadophora sp. DSE1049]
PSS27959.1	M430DRAFT_161048	5086	hypothetical protein	951	186.984	118.344	5.42117	2.43861	TVY49319.1 Protein SKG3 [Lachnellula occidentalis]
PSS23164.1	M430DRAFT_72106	599	hypothetical protein	112	186.978	118.341	5.42101	2.43856	XP_031004681.1 uncharacterized protein LHYA1_G005252 [Lachnellula hyalina]
PSS06946.1	M430DRAFT_23102	1826	hypothetical protein	341	186.747	118.194	5.41431	2.43678	XP_024744491.1 uncharacterized protein K444DRAFT_649471 [Hyaloscypha bicolor E]
PSS28264.1	M430DRAFT_15488	2106	hypothetical protein	393	186.61	118.107	5.41033	2.43572	CZT03899.1 related to CHA4-transcription factor [Rhynchosporium commune]
PSS27680.1	M430DRAFT_38425	761	hypothetical protein	142	186.597	118.099	5.40995	2.43561	KAF4583272.1 conidial pigment biosynthesis scytalone dehydratase Arp1 [Ophiocordyceps camponoti-floridani]
PSS12847.1	M430DRAFT_20764	1582	hypothetical protein	295	186.473	118.021	5.40636	2.43466	RDW94970.1 palmitoyltransferase-2 [Coleophoma crateriformis]
PSS28352.1	M430DRAFT_38998	1808	hypothetical protein	337	186.394	117.971	5.40407	2.43405	TVY14536.1 putative lysophosphatidic acid:oleoyl-CoA acyltransferase [Lachnellula arida]
PSS18408.1	M430DRAFT_239013	1851	hypothetical protein	345	186.386	117.966	5.40383	2.43398	CZR54478.1 probable DUF803 domain membrane protein [Phialocephala subalpina]
PSS15106.1	M430DRAFT_59755	2549	hypothetical protein	475	186.348	117.942	5.40273	2.43369	PQE27234.1 topoisomerase ii-associated protein [Rutstroemia sp. NJR-2017a WRK4]
PSS22341.1	M430DRAFT_17895	4811	hypothetical protein	896	186.24	117.873	5.3996	2.43285	XP_024743331.1 uncharacterized protein K444DRAFT_517255 [Hyaloscypha bicolor E]
PSS27648.1	M430DRAFT_92829	3364	hypothetical protein	626	186.088	117.777	5.3952	2.43168	KAE8444775.1 FACT complex subunit ctc-2 [Helotiales sp. DMI_Dod_QoI]
PSS10669.1	M430DRAFT_22017	1710	hypothetical protein	318	185.965	117.699	5.39163	2.43072	TVY84903.1 Peroxisomal biogenesis factor [Lachnellula suecica]
PSS10624.1	M430DRAFT_145615	2218	hypothetical protein	412	185.753	117.565	5.38549	2.42908	XP_024742025.1 uncharacterized protein K444DRAFT_519983 [Hyaloscypha bicolor E]
PSS27727.1	M430DRAFT_46797	2170	hypothetical protein	403	185.714	117.541	5.38436	2.42878	#N/A
PSS15162.1	M430DRAFT_104138	1761	hypothetical protein	327	185.69	117.525	5.38366	2.42859	XP_024728061.1 uncharacterized protein K444DRAFT_545809 [Hyaloscypha bicolor E]
PSS16978.1	M430DRAFT_67286	1810	hypothetical protein	336	185.635	117.491	5.38208	2.42816	XP_024728739.1 diacylglycerol O-acyltransferas-like protein 2B [Hyaloscypha bicolor E]
PSS27181.1	M430DRAFT_14472	3524	hypothetical protein	654	185.585	117.459	5.3806	2.42777	PVH84434.1 DENN-domain-containing protein [Cadophora sp. DSE1049]
PSS23430.1	M430DRAFT_117624	2593	hypothetical protein	481	185.499	117.405	5.37814	2.42711	#N/A
PSS06912.1	M430DRAFT_70073	1650	hypothetical protein	306	185.455	117.376	5.37683	2.42676	PVH72971.1 GroES-like protein [Cadophora sp. DSE1049]
PSS12329.1	M430DRAFT_60587	858	hypothetical protein	159	185.315	117.288	5.37278	2.42567	KAE9370662.1 putative profilin [Chalara longipes BDJ]
PSS28366.1	M430DRAFT_85152	912	hypothetical protein	169	185.307	117.283	5.37256	2.42561	PMD18254.1 1-acylglycerol-3-phosphate O [Pezoloma ericae]
PSS23319.1	M430DRAFT_33841	600	hypothetical protein	111	185	117.089	5.36366	2.42322	CZS94216.1 uncharacterized protein RAG0_04275 [Rhynchosporium agropyri]
PSS13133.1	M430DRAFT_105874	2283	hypothetical protein	422	184.845	116.99	5.35915	2.422	TVY47834.1 putative dihydroxy-acid dehydratase, mitochondrial [Lachnellula occidentalis]
PSS20373.1	M430DRAFT_27425	688	hypothetical protein	127	184.593	116.831	5.35186	2.42004	XP_024742669.1 uncharacterized protein K444DRAFT_151268 [Hyaloscypha bicolor E]
PSS23216.1	M430DRAFT_40409	1140	hypothetical protein	210	184.211	116.589	5.34077	2.41705	TVY53140.1 putative hydrolase [Lachnellula cervina]
PSS27876.1	M430DRAFT_113086	3774	hypothetical protein	695	184.155	116.554	5.33915	2.41661	XP_024728849.1 uncharacterized protein K444DRAFT_621072 [Hyaloscypha bicolor E]
PSS28349.1	M430DRAFT_94374	457	hypothetical protein	84	183.807	116.334	5.32908	2.41389	XP_024731882.1 mitochondrial ribosomal protein-like protein subunit L31 [Hyaloscypha bicolor E]
PSS25737.1	M430DRAFT_115721	1166	hypothetical protein	214	183.533	116.16	5.32114	2.41173	CZR62255.1 uncharacterized protein PAC_12152 [Phialocephala subalpina]
PSS09122.1	M430DRAFT_31008	2649	hypothetical protein	486	183.465	116.117	5.31917	2.4112	TVY64195.1 Chitin synthase regulatory factor [Lachnellula suecica]
PSS27886.1	M430DRAFT_38604	858	hypothetical protein	157	182.984	115.812	5.3052	2.40741	XP_024728867.1 uncharacterized protein K444DRAFT_602612 [Hyaloscypha bicolor E]
PSS25819.1	M430DRAFT_207074	3996	hypothetical protein	731	182.933	115.78	5.30373	2.40701	#N/A
PSS14807.1	M430DRAFT_20131	1296	hypothetical protein	237	182.87	115.741	5.30191	2.40651	XP_008086288.1 Glyceraldehyde-3-phosphate dehydrogenase-like, C-terminal [Glarea lozoyensis ATCC 20868]
PSS12891.1	M430DRAFT_143317	2685	hypothetical protein	491	182.868	115.739	5.30184	2.40649	PMD41300.1 mitochondrial carrier [Hyaloscypha variabilis F]
PSS18443.1	M430DRAFT_34984	547	hypothetical protein	100	182.815	115.706	5.30032	2.40608	CZR51885.1 uncharacterized protein PAC_01762 [Phialocephala subalpina]
PSS15064.1	M430DRAFT_256396	1570	hypothetical protein	287	182.803	115.698	5.29995	2.40598	TVY84571.1 Trans-enoyl reductase [Lachnellula suecica]
PSS15363.1	M430DRAFT_104629	930	hypothetical protein	170	182.796	115.693	5.29975	2.40592	XP_024728347.1 DUF1907-domain-containing protein [Hyaloscypha bicolor E]
PSS18599.1	M430DRAFT_58730	1598	hypothetical protein	292	182.728	115.651	5.2978	2.40539	CZR54432.1 3-isopropylmalate dehydrogenase beta [Phialocephala subalpina]
PSS23071.1	M430DRAFT_98027	1768	hypothetical protein	323	182.692	115.628	5.29675	2.40511	TVY49015.1 Metal tolerance protein [Lachnellula occidentalis]
PSS22194.1	M430DRAFT_49345	520	hypothetical protein	95	182.692	115.628	5.29675	2.40511	TVY35655.1 Transcriptional regulator [Lachnellula subtilissima]
PSS06657.1	M430DRAFT_111332	1292	hypothetical protein	236	182.663	115.609	5.29589	2.40487	TVY47531.1 putative acid phosphatase [Lachnellula occidentalis]
PSS16800.1	M430DRAFT_19768	1578	hypothetical protein	288	182.51	115.512	5.29145	2.40366	XP_031007785.1 uncharacterized protein LHYA1_G002278 [Lachnellula hyalina]
PSS15127.1	M430DRAFT_20436	603	hypothetical protein	110	182.421	115.456	5.28889	2.40297	CZR56274.1 related to heatshock protein Hsp150 [Phialocephala subalpina]
PSS22509.1	M430DRAFT_26981	1667	hypothetical protein	304	182.364	115.42	5.28722	2.40251	XP_018077419.1 Dehydroquinate synthase-like protein [Phialocephala scopiformis]
PSS22137.1	M430DRAFT_118332	1794	hypothetical protein	327	182.274	115.363	5.28463	2.4018	KAE9380475.1 autophagy-related protein 18 [Chalara longipes BDJ]
PSS20113.1	M430DRAFT_27194	2069	hypothetical protein	377	182.214	115.325	5.28287	2.40132	XP_031006240.1 uncharacterized protein LHYA1_G003238 [Lachnellula hyalina]
PSS25649.1	M430DRAFT_115542	10332	hypothetical protein	1882	182.153	115.286	5.2811	2.40084	XP_024727121.1 uncharacterized protein K444DRAFT_575599 [Hyaloscypha bicolor E]
PSS23289.1	M430DRAFT_17213	1016	hypothetical protein	185	182.087	115.245	5.27919	2.40032	PQE24252.1 50S ribosomal L1 protein [Rutstroemia sp. NJR-2017a BVV2]
PSS25855.1	M430DRAFT_64358	1033	hypothetical protein	188	181.994	115.186	5.27651	2.39958	XP_007289480.1 NADH-ubiquinone oxidoreductase 29.9 kDa subunit [Marssonina brunnea f. sp. 'multigermtubi' MB_m1]
PSS28049.1	M430DRAFT_63237	8672	hypothetical protein	1577	181.85	115.095	5.27232	2.39844	XP_024740187.1 beach-domain-containing protein [Hyaloscypha bicolor E]
PSS25769.1	M430DRAFT_16478	1994	hypothetical protein	361	181.043	114.584	5.24894	2.39202	CZR62180.1 related to endosomal protein EMP70 precursor [Phialocephala subalpina]
PSS23148.1	M430DRAFT_135777	1232	hypothetical protein	223	181.006	114.561	5.24787	2.39173	XP_001549241.1 Bcpup1 [Botrytis cinerea B05.10]
PSS16494.1	M430DRAFT_50875	2185	hypothetical protein	395	180.778	114.416	5.24125	2.38991	PMD30016.1 FAD/NAD(P)-binding domain-containing protein [Hyaloscypha variabilis F]
PSS25015.1	M430DRAFT_24877	1755	hypothetical protein	317	180.627	114.321	5.23686	2.3887	PMD26363.1 siderophore biosynthesis protein-like protein [Pezoloma ericae]
PSS27031.1	M430DRAFT_130166	2043	hypothetical protein	369	180.617	114.314	5.23657	2.38862	TVY81839.1 putative aldehyde dehydrogenase FUS7 [Lachnellula suecica]
PSS10507.1	M430DRAFT_145372	6345	hypothetical protein	1146	180.615	114.313	5.23651	2.38861	KAE9374166.1 ARM repeat-containing protein [Chalara longipes BDJ]
PSS28375.1	M430DRAFT_93469	2406	hypothetical protein	434	180.382	114.166	5.22978	2.38675	PVH81278.1 ankyrin [Cadophora sp. DSE1049]
PSS10697.1	M430DRAFT_127089	4249	hypothetical protein	766	180.278	114.1	5.22674	2.38591	PMD43678.1 calcium ATPase [Hyaloscypha variabilis F]
PSS22576.1	M430DRAFT_18126	1378	hypothetical protein	248	179.971	113.906	5.21785	2.38346	RDW88399.1 putative cytosceletal binding protein [Coleophoma cylindrospora]
PSS18596.1	M430DRAFT_101487	1162	hypothetical protein	209	179.862	113.837	5.2147	2.38258	ESZ97613.1 peroxisomal carrier protein [Sclerotinia borealis F-4128]
PSS25732.1	M430DRAFT_134454	3214	glycosyltransferase family 35 protein	578	179.838	113.822	5.214	2.38239	XP_024724331.1 glycosyltransferase family 35 protein [Amorphotheca resinae ATCC 22711]
PSS14932.1	M430DRAFT_28959	1580	hypothetical protein	284	179.747	113.764	5.21135	2.38166	KAE8453755.1 ATP-dependent 5'-3' DNA helicase hcs1 [Helotiales sp. DMI_Dod_QoI]
PSS07115.1	M430DRAFT_54397	1873	hypothetical protein	336	179.391	113.539	5.20105	2.3788	KAE9376809.1 amino acid transporter [Chalara longipes BDJ]
PSS10684.1	M430DRAFT_108467	2884	hypothetical protein	517	179.265	113.459	5.19738	2.37778	ESZ94998.1 vacuolar membrane protein pep3 [Sclerotinia borealis F-4128]
PSS20229.1	M430DRAFT_18395	1613	hypothetical protein	289	179.169	113.398	5.19461	2.37701	XP_018074747.1 A/B/D/E cyclin [Phialocephala scopiformis]
PSS21902.1	M430DRAFT_49097	3137	hypothetical protein	562	179.152	113.387	5.19411	2.37688	TVY81532.1 Nitrogen regulatory protein areA [Lachnellula suecica]
PSS14890.1	M430DRAFT_104244	1323	hypothetical protein	237	179.138	113.379	5.19371	2.37677	PMD32930.1 PQ-loop-domain-containing protein [Hyaloscypha variabilis F]
PSS25470.1	M430DRAFT_202605	2607	hypothetical protein	467	179.133	113.375	5.19356	2.37672	TVY52875.1 Kelch repeat-containing protein [Lachnellula cervina]
PSS15225.1	M430DRAFT_51837	1688	hypothetical protein	302	178.91	113.234	5.18709	2.37493	TVY59438.1 Pyruvate kinase [Lachnellula suecica]
PSS12285.1	M430DRAFT_68547	1406	hypothetical protein	251	178.521	112.988	5.1758	2.37178	TVY64242.1 Integral membrane protein sed5 [Lachnellula suecica]
PSS27730.1	M430DRAFT_131545	970	hypothetical protein	173	178.351	112.88	5.17087	2.37041	PMD39914.1 N-terminal nucleophile aminohydrolase [Hyaloscypha variabilis F]
PSS27439.1	M430DRAFT_23888	735	hypothetical protein	131	178.231	112.805	5.16741	2.36944	XP_031870214.1 MSF1 protein [Venustampulla echinocandica]
PSS16877.1	M430DRAFT_141353	2376	hypothetical protein	423	178.03	112.677	5.16159	2.36781	XP_031873318.1 uncharacterized protein BP5553_00641 [Venustampulla echinocandica]
PSS23147.1	M430DRAFT_213770	5022	hypothetical protein	894	178.017	112.669	5.16119	2.3677	XP_031867617.1 Uncharacterized protein BP5553_07763 [Venustampulla echinocandica]
PSS16927.1	M430DRAFT_102927	1479	glycoside hydrolase family 27 protein	263	177.823	112.546	5.15557	2.36613	XP_024720435.1 glycoside hydrolase family 27 protein [Amorphotheca resinae ATCC 22711]
PSS06914.1	M430DRAFT_110719	2071	glycosyltransferase family 90 protein	368	177.692	112.463	5.15178	2.36507	XP_024716570.1 glycosyltransferase family 90 protein [Amorphotheca resinae ATCC 22711]
PSS15049.1	M430DRAFT_67669	1139	hypothetical protein	202	177.349	112.246	5.14182	2.36228	GAD94535.1 phosphoinositide phosphatase Pten/Tep1 [Byssochlamys spectabilis No. 5]
PSS10896.1	M430DRAFT_69336	2408	hypothetical protein	427	177.326	112.231	5.14115	2.36209	TVY35615.1 Oxygen-dependent choline dehydrogenase [Lachnellula subtilissima]
PSS23210.1	M430DRAFT_135918	1596	glycosyltransferase family 15 protein	283	177.318	112.227	5.14094	2.36203	XP_024723256.1 glycosyltransferase family 15 protein [Amorphotheca resinae ATCC 22711]
PSS10967.1	M430DRAFT_61331	1275	hypothetical protein	226	177.255	112.187	5.1391	2.36152	TVY81894.1 Short chain dehydrogenase citE [Lachnellula suecica]	Cluster 1
PSS18857.1	M430DRAFT_66848	4596	hypothetical protein	814	177.111	112.095	5.13492	2.36034	CZR65533.1 related to SSD1 protein [Phialocephala subalpina]
PSS28157.1	M430DRAFT_113636	1758	hypothetical protein	311	176.906	111.966	5.12898	2.35867	XP_018073410.1 thiolase [Phialocephala scopiformis]
PSS23152.1	M430DRAFT_17076	1306	hypothetical protein	231	176.876	111.947	5.12812	2.35843	PQE31609.1 uroporphyrinogen decarboxylase protein [Rutstroemia sp. NJR-2017a WRK4]
PSS17073.1	M430DRAFT_141813	4256	hypothetical protein	752	176.692	111.83	5.12278	2.35693	PQE27483.1 dna-directed RNA polymerase i subunit rpa2 protein [Rutstroemia sp. NJR-2017a BVV2]
PSS10529.1	M430DRAFT_30451	5628	hypothetical protein	994	176.617	111.783	5.12061	2.35631	CZR59026.1 probable cytokinesis protein SepA [Phialocephala subalpina]
PSS28372.1	M430DRAFT_132759	895	hypothetical protein	158	176.536	111.732	5.11827	2.35566	PMD18239.1 mitochondrial import i [Pezoloma ericae]
PSS09057.1	M430DRAFT_45178	929	hypothetical protein	164	176.534	111.73	5.1182	2.35564	XP_031003630.1 uncharacterized protein LHYA1_G004991 [Lachnellula hyalina]
PSS16987.1	M430DRAFT_141605	908	hypothetical protein	160	176.211	111.526	5.10885	2.353	XP_024737547.1 coatomer subunit zeta [Hyaloscypha bicolor E]
PSS18480.1	M430DRAFT_27930	2711	hypothetical protein	477	175.95	111.361	5.10127	2.35086	CZR68321.1 uncharacterized protein PAC_18220 [Phialocephala subalpina]
PSS25306.1	M430DRAFT_94770	2081	hypothetical protein	366	175.877	111.315	5.09915	2.35026	PMD26225.1 Nop domain-containing protein [Pezoloma ericae]
PSS25589.1	M430DRAFT_56315	1217	hypothetical protein	214	175.842	111.293	5.09815	2.34997	TVY75582.1 Eukaryotic translation initiation factor 3 subunit G [Lachnellula suecica]
PSS25321.1	M430DRAFT_114921	3071	hypothetical protein	539	175.513	111.084	5.0886	2.34727	CZR58105.1 related to endothelin-converting enzyme 1 [Phialocephala subalpina]
PSS16583.1	M430DRAFT_140742	3629	hypothetical protein	636	175.255	110.921	5.08112	2.34515	PQE17327.1 ubiquitin-activating enzyme E1 1 protein [Rutstroemia sp. NJR-2017a BVV2]
PSS14788.1	M430DRAFT_28846	874	hypothetical protein	153	175.057	110.796	5.07539	2.34352	XP_031867203.1 Histone H2A [Venustampulla echinocandica]
PSS12229.1	M430DRAFT_21330	4136	hypothetical protein	724	175.048	110.79	5.07513	2.34344	XP_024730964.1 uncharacterized protein K444DRAFT_618524 [Hyaloscypha bicolor E]
PSS07059.1	M430DRAFT_90176	1259	hypothetical protein	220	174.742	110.596	5.06624	2.34092	KAE9369621.1 transmembrane protein-like protein UsgS [Chalara longipes BDJ]
PSS10660.1	M430DRAFT_22010	1592	hypothetical protein	278	174.623	110.521	5.0628	2.33994	KAE9374577.1 putative Serine/threonine-protein kinase hal4 [Chalara longipes BDJ]
PSS22991.1	M430DRAFT_16932	1989	hypothetical protein	347	174.46	110.417	5.05806	2.33858	XP_024737535.1 uncharacterized protein K444DRAFT_612368 [Hyaloscypha bicolor E]
PSS08603.1	M430DRAFT_31317	2706	hypothetical protein	472	174.427	110.397	5.05712	2.33832	TVY50291.1 Histidine biosynthesis trifunctional protein [Lachnellula cervina]
PSS25764.1	M430DRAFT_134519	2116	hypothetical protein	369	174.386	110.371	5.05592	2.33797	XP_747457.1 DUF895 domain membrane protein [Aspergillus fumigatus Af293]
PSS27675.1	M430DRAFT_46746	264	hypothetical protein	46	174.242	110.28	5.05176	2.33679	OTA60842.1 cytochrome P450 [Hypoxylon sp. EC38]
PSS12510.1	M430DRAFT_52804	1737	hypothetical protein	302	173.863	110.04	5.04076	2.33364	TVY51117.1 Ubiquitin thioesterase OTUB1, partial [Lachnellula cervina]
PSS27213.1	M430DRAFT_151126	1703	hypothetical protein	296	173.811	110.007	5.03925	2.33321	TVY55395.1 Mitochondrial nicotinamide adenine dinucleotide transporter 1 [Lachnellula cervina]
PSS10953.1	M430DRAFT_22285	6851	hypothetical protein	1190	173.697	109.935	5.03596	2.33227	KAE9371926.1 carbamoyl-phosphate synth [Chalara longipes BDJ]
PSS18725.1	M430DRAFT_102158	455	hypothetical protein	79	173.626	109.89	5.0339	2.33168	XP_031007773.1 uncharacterized protein LHYA1_G002229 [Lachnellula hyalina]
PSS12502.1	M430DRAFT_171902	1008	hypothetical protein	175	173.611	109.88	5.03346	2.33155	#N/A
PSS27947.1	M430DRAFT_131966	1527	hypothetical protein	265	173.543	109.837	5.03148	2.33098	XP_031869521.1 PLP-dependent transferase [Venustampulla echinocandica]
PSS18733.1	M430DRAFT_58844	1781	hypothetical protein	309	173.498	109.809	5.03018	2.33061	CZR59233.1 uncharacterized protein PAC_09125 [Phialocephala subalpina]
PSS08735.1	M430DRAFT_31426	3228	hypothetical protein	560	173.482	109.799	5.02972	2.33048	KAE9368609.1 alanyl-tRNA synthetase-like protein [Chalara longipes BDJ]
PSS10925.1	M430DRAFT_22258	1378	glycosyltransferase family 31 protein	239	173.44	109.772	5.02849	2.33013	XP_024718104.1 glycosyltransferase family 31 protein [Amorphotheca resinae ATCC 22711]
PSS27061.1	M430DRAFT_130227	1338	hypothetical protein	232	173.393	109.742	5.02714	2.32974	XP_018060963.1 chorismate synthase-like protein [Phialocephala scopiformis]
PSS22459.1	M430DRAFT_118980	1661	hypothetical protein	288	173.39	109.74	5.02704	2.32971	RDW78299.1 AP-2 complex subunit mu-1 [Coleophoma crateriformis]
PSS18619.1	M430DRAFT_35094	1500	hypothetical protein	260	173.333	109.705	5.02541	2.32924	PVH87038.1 DHS-like NAD/FAD-binding domain-containing protein [Cadophora sp. DSE1049]
PSS21871.1	M430DRAFT_49067	375	hypothetical protein	65	173.333	109.705	5.02541	2.32924	#N/A
PSS23016.1	M430DRAFT_212119	1270	hypothetical protein	220	173.228	109.638	5.02236	2.32837	XP_031867501.1 uncharacterized protein BP5553_07647 [Venustampulla echinocandica]
PSS25171.1	M430DRAFT_63777	659	hypothetical protein	114	172.989	109.487	5.01544	2.32637	XP_031871194.1 Uncharacterized protein BP5553_02878 [Venustampulla echinocandica]
PSS28055.1	M430DRAFT_92841	2006	hypothetical protein	347	172.981	109.482	5.01519	2.32631	KAF2187490.1 GAL4-like transcription factor-like protein [Zopfia rhizophila CBS 207.26]
PSS12652.1	M430DRAFT_30306	1836	hypothetical protein	317	172.658	109.277	5.00583	2.32361	TVY60651.1 putative FAD-binding protein [Lachnellula suecica]
PSS22363.1	M430DRAFT_137521	1037	hypothetical protein	179	172.613	109.249	5.00453	2.32324	TVY18877.1 Vacuolar protein sorting-associated protein 21 [Lachnellula arida]
PSS12194.1	M430DRAFT_106617	1937	hypothetical protein	334	172.432	109.134	4.99926	2.32172	XP_031004987.1 Vacuolar protein sorting-associated protein [Lachnellula hyalina]
PSS15008.1	M430DRAFT_20321	888	hypothetical protein	153	172.297	109.049	4.99537	2.32059	XP_031007497.1 uncharacterized protein LHYA1_G002403 [Lachnellula hyalina]
PSS16798.1	M430DRAFT_35461	1486	hypothetical protein	256	172.275	109.035	4.99471	2.3204	XP_024742076.1 uncharacterized protein K444DRAFT_608852 [Hyaloscypha bicolor E]
PSS15035.1	M430DRAFT_142388	1302	hypothetical protein	224	172.043	108.888	4.988	2.31846	XP_008083006.1 WD40 repeat-like protein [Glarea lozoyensis ATCC 20868]
PSS12926.1	M430DRAFT_143385	3531	hypothetical protein	607	171.906	108.801	4.98402	2.31731	KAE9373547.1 DNA polymeras-like protein gamma [Chalara longipes BDJ]
PSS28215.1	M430DRAFT_55590	4789	hypothetical protein	823	171.852	108.767	4.98246	2.31686	CZR61369.1 probable P-type amino-phospholipid-ATPase [Phialocephala subalpina]
PSS16881.1	M430DRAFT_122640	6772	hypothetical protein	1163	171.737	108.694	4.97911	2.31589	XP_024735206.1 putative helicase mot1 [Hyaloscypha bicolor E]
PSS20043.1	M430DRAFT_65793	1177	hypothetical protein	202	171.623	108.622	4.97581	2.31493	XP_008087857.1 TPR-like protein [Glarea lozoyensis ATCC 20868]
PSS06950.1	M430DRAFT_147956	2820	hypothetical protein	483	171.277	108.403	4.96578	2.31202	TVY86260.1 Metallothionein expression activator [Lachnellula willkommii]
PSS18451.1	M430DRAFT_139697	2140	hypothetical protein	365	170.561	107.95	4.94502	2.30598	TVY88607.1 Cytoplasmic 60S subunit biogenesis factor-like protein [Lachnellula willkommii]
PSS20157.1	M430DRAFT_230048	2252	hypothetical protein	384	170.515	107.921	4.9437	2.30559	XP_024732897.1 uncharacterized protein K444DRAFT_596198 [Hyaloscypha bicolor E]
PSS22398.1	M430DRAFT_137603	4135	hypothetical protein	704	170.254	107.756	4.93613	2.30338	XP_031007931.1 uncharacterized protein LHYA1_G002694 [Lachnellula hyalina]
PSS07124.1	M430DRAFT_45943	1716	hypothetical protein	292	170.163	107.698	4.9335	2.30261	CZR60864.1 related to Staphylococcus multidrug resistance protein [Phialocephala subalpina]
PSS12235.1	M430DRAFT_29956	1728	hypothetical protein	294	170.139	107.683	4.93279	2.3024	PMD25783.1 phosphoribosyl pyrophosphokinase [Pezoloma ericae]
PSS14796.1	M430DRAFT_104361	2240	hypothetical protein	381	170.089	107.651	4.93135	2.30198	XP_024733119.1 uncharacterized protein K444DRAFT_632639 [Hyaloscypha bicolor E]
PSS20547.1	M430DRAFT_50209	1636	hypothetical protein	278	169.927	107.549	4.92664	2.3006	XP_024742845.1 uncharacterized protein K444DRAFT_607354 [Hyaloscypha bicolor E]
PSS08550.1	M430DRAFT_109797	2672	hypothetical protein	454	169.91	107.538	4.92616	2.30046	CZS95045.1 related to peroxisomal ABC transporter 1 [Rhynchosporium commune]
PSS06693.1	M430DRAFT_23389	642	hypothetical protein	109	169.782	107.457	4.92244	2.29937	CZR68009.1 uncharacterized protein PAC_17908 [Phialocephala subalpina]
PSS18541.1	M430DRAFT_241002	997	hypothetical protein	169	169.509	107.284	4.91452	2.29705	#N/A
PSS28310.1	M430DRAFT_63452	1724	hypothetical protein	292	169.374	107.198	4.9106	2.2959	TVY75844.1 putative but2-like protein [Lachnellula suecica]
PSS12548.1	M430DRAFT_106569	986	hypothetical protein	167	169.371	107.197	4.91053	2.29588	XP_024731817.1 uncharacterized protein K444DRAFT_537974 [Hyaloscypha bicolor E]
PSS28261.1	M430DRAFT_24609	1441	hypothetical protein	244	169.327	107.169	4.90925	2.2955	PQE32276.1 oleate delta-12 desaturase protein [Rutstroemia sp. NJR-2017a WRK4]
PSS27695.1	M430DRAFT_112733	2900	hypothetical protein	491	169.31	107.158	4.90877	2.29536	CZR51120.1 related to A.thaliana hyp1 protein [Phialocephala subalpina]
PSS13094.1	M430DRAFT_43903	951	hypothetical protein	161	169.295	107.149	4.90834	2.29523	PMD36312.1 DUF336-domain-containing protein [Hyaloscypha variabilis F]
PSS20230.1	M430DRAFT_58100	1524	hypothetical protein	258	169.291	107.146	4.90822	2.2952	XP_018074748.1 ribosomal protein L2 [Phialocephala scopiformis]
PSS16697.1	M430DRAFT_35390	384	hypothetical protein	65	169.271	107.133	4.90762	2.29502	CZS88962.1 uncharacterized protein RAG0_00465 [Rhynchosporium agropyri]
PSS09000.1	M430DRAFT_146494	1666	hypothetical protein	282	169.268	107.131	4.90753	2.295	TVY19182.1 Aminopeptidase Y [Lachnellula arida]
PSS23194.1	M430DRAFT_96991	11859	hypothetical protein	2007	169.239	107.113	4.90669	2.29475	XP_024734884.1 uncharacterized protein K444DRAFT_564524 [Hyaloscypha bicolor E]
PSS12236.1	M430DRAFT_106636	2471	hypothetical protein	418	169.162	107.065	4.90448	2.2941	TVY82370.1 Quinate repressor protein [Lachnellula suecica]
PSS23260.1	M430DRAFT_215199	1858	hypothetical protein	314	168.999	106.961	4.89974	2.29271	#N/A
PSS12625.1	M430DRAFT_126315	2558	hypothetical protein	432	168.882	106.887	4.89635	2.29171	TVY55480.1 Mitochondrial distribution and morphology protein 34 [Lachnellula cervina]
PSS27875.1	M430DRAFT_113085	4613	hypothetical protein	779	168.871	106.88	4.89602	2.29161	CZR50874.1 probable C2 domain protein [Phialocephala subalpina]
PSS22786.1	M430DRAFT_135057	1796	hypothetical protein	303	168.708	106.777	4.89131	2.29022	KAF5868945.1 putative cyclopropane-fatty-acyl-phospholipid synthase protein [Botrytis fragariae]
PSS23416.1	M430DRAFT_57198	1104	hypothetical protein	186	168.478	106.632	4.88465	2.28825	PVH84687.1 uracil-DNA glycosylase-like protein, partial [Cadophora sp. DSE1049]
PSS16813.1	M430DRAFT_19780	2418	hypothetical protein	407	168.321	106.532	4.88008	2.28691	PMD36617.1 Golgi membrane protein-like protein [Hyaloscypha variabilis F]
PSS28201.1	M430DRAFT_24556	2729	hypothetical protein	459	168.193	106.452	4.87639	2.28581	TVY56054.1 Protein RDR1 [Lachnellula cervina]
PSS18535.1	M430DRAFT_19135	226	hypothetical protein	38	168.142	106.419	4.87488	2.28537	#N/A
PSS16989.1	M430DRAFT_122890	1963	hypothetical protein	330	168.11	106.399	4.87397	2.2851	EMR81962.1 putative fk506-binding protein 2 precursor protein [Botrytis cinerea BcDW1]
PSS27189.1	M430DRAFT_130453	1946	hypothetical protein	327	168.037	106.353	4.87185	2.28447	XP_031005481.1 uncharacterized protein LHYA1_G004142 [Lachnellula hyalina]
PSS20059.1	M430DRAFT_101214	2845	hypothetical protein	478	168.014	106.338	4.87119	2.28427	XP_024740872.1 vacuolar protein sorting-associated protein 35 [Hyaloscypha bicolor E]
PSS20231.1	M430DRAFT_119788	3990	hypothetical protein	670	167.92	106.278	4.86845	2.28346	XP_024732783.1 uncharacterized protein K444DRAFT_645535 [Hyaloscypha bicolor E]
PSS10788.1	M430DRAFT_36996	1683	hypothetical protein	282	167.558	106.049	4.85796	2.28035	PVH82081.1 Aldo/keto reductase [Cadophora sp. DSE1049]
PSS08759.1	M430DRAFT_109768	1465	hypothetical protein	245	167.235	105.845	4.84861	2.27757	CZR55291.1 related to peroxisomal membrane protein pex13 [Phialocephala subalpina]
PSS14977.1	M430DRAFT_51630	3470	hypothetical protein	580	167.147	105.789	4.84605	2.27681	CZR60998.1 related to MUC1 Extracellular alpha-1,4-glucan glucosidase [Phialocephala subalpina]
PSS13311.1	M430DRAFT_106364	2768	hypothetical protein	462	166.908	105.638	4.83911	2.27474	CZR56848.1 related to mechanosensitive ion channel [Phialocephala subalpina]
PSS22912.1	M430DRAFT_135293	3007	hypothetical protein	501	166.611	105.45	4.83052	2.27218	XP_024733432.1 uncharacterized protein K444DRAFT_616356 [Hyaloscypha bicolor E]
PSS20124.1	M430DRAFT_229763	944	hypothetical protein	157	166.314	105.262	4.82188	2.2696	KAE9376753.1 PK beta-barrel-protein domain-containing protein-like protein [Chalara longipes BDJ]
PSS18624.1	M430DRAFT_35096	349	hypothetical protein	58	166.189	105.183	4.81828	2.26852	#N/A
PSS06734.1	M430DRAFT_31845	2163	hypothetical protein	359	165.973	105.046	4.81202	2.26664	XP_031001594.1 Hormone-sensitive lipase [Lachnellula hyalina]
PSS20353.1	M430DRAFT_100442	1989	hypothetical protein	330	165.913	105.008	4.81026	2.26611	PMD23913.1 MFS general substrate transporter [Pezoloma ericae]
PSS21880.1	M430DRAFT_218247	398	hypothetical protein	66	165.829	104.955	4.80784	2.26539	#N/A
PSS10811.1	M430DRAFT_30698	2124	hypothetical protein	352	165.725	104.889	4.80482	2.26448	PMD19143.1 FAD/NAD(P)-binding domain-containing protein [Pezoloma ericae]
PSS12619.1	M430DRAFT_270396	3102	hypothetical protein	514	165.7	104.873	4.80408	2.26426	XP_008083031.1 POZ [Glarea lozoyensis ATCC 20868]
PSS21965.1	M430DRAFT_219430	3253	hypothetical protein	539	165.693	104.869	4.8039	2.26421	CZR51479.1 related to Calcium_related spray protein [Phialocephala subalpina]
PSS14952.1	M430DRAFT_43228	924	hypothetical protein	153	165.584	104.8	4.80074	2.26326	PVH83098.1 phospholipid methyltransferas-like protein [Cadophora sp. DSE1049]
PSS20293.1	M430DRAFT_58148	2591	hypothetical protein	429	165.573	104.793	4.80042	2.26316	TVY82859.1 Acetolactate synthase catalytic subunit [Lachnellula suecica]
PSS20074.1	M430DRAFT_49781	2127	hypothetical protein	352	165.491	104.741	4.79805	2.26245	CZR60952.1 related to Mitochondrial outer membrane protein iml2 [Phialocephala subalpina]
PSS20354.1	M430DRAFT_138755	1469	hypothetical protein	243	165.419	104.695	4.79594	2.26181	XP_024742699.1 DUF427-domain-containing protein [Hyaloscypha bicolor E]
PSS23228.1	M430DRAFT_97206	1185	hypothetical protein	196	165.401	104.684	4.79542	2.26166	KAE9364486.1 cysteine synthase [Chalara longipes BDJ]
PSS14889.1	M430DRAFT_104822	6235	hypothetical protein	1030	165.196	104.555	4.7895	2.25987	XP_031873515.1 Uncharacterized protein BP5553_00838 [Venustampulla echinocandica]
PSS27620.1	M430DRAFT_62849	2940	hypothetical protein	485	164.966	104.409	4.78282	2.25786	PVH80560.1 ubiquitin-like modifier-activating enzyme atg7 [Cadophora sp. DSE1049]
PSS16790.1	M430DRAFT_51132	1116	hypothetical protein	184	164.875	104.351	4.78016	2.25706	XP_024742086.1 CAAX prenyl protease [Hyaloscypha bicolor E]
PSS22124.1	M430DRAFT_40906	5102	hypothetical protein	841	164.837	104.327	4.77908	2.25673	PMD18689.1 Shikimate dehydrogenase [Pezoloma ericae]
PSS22090.1	M430DRAFT_118228	1056	hypothetical protein	174	164.773	104.287	4.77721	2.25617	PMD35180.1 SRF-TF-domain-containing protein [Hyaloscypha variabilis F]
PSS22569.1	M430DRAFT_57864	2094	hypothetical protein	345	164.756	104.276	4.77674	2.25603	XP_024743695.1 mitochondrial putative 5-aminolevulinate synthase [Hyaloscypha bicolor E]
PSS06995.1	M430DRAFT_54285	1749	hypothetical protein	288	164.666	104.219	4.7741	2.25523	CZR64306.1 probable multidrug resistance protein [Phialocephala subalpina]
PSS20228.1	M430DRAFT_49912	1550	hypothetical protein	255	164.516	104.124	4.76977	2.25392	XP_031005347.1 V-type proton ATPase subunit H [Lachnellula hyalina]
PSS16743.1	M430DRAFT_102940	1508	hypothetical protein	248	164.456	104.086	4.76804	2.2534	TVY80947.1 Succinate-semialdehyde dehydrogenase [NADP(+)] [Lachnellula suecica]
PSS27797.1	M430DRAFT_93751	1101	hypothetical protein	181	164.396	104.048	4.76629	2.25287	KAE9381711.1 DUF1746-domain-containing protein [Chalara longipes BDJ]
PSS28191.1	M430DRAFT_91668	1047	glycosyltransferase family 32 protein	172	164.279	103.974	4.76289	2.25184	XP_024725716.1 glycosyltransferase family 32 protein [Amorphotheca resinae ATCC 22711]
PSS25814.1	M430DRAFT_48236	2918	hypothetical protein	479	164.154	103.895	4.75926	2.25074	XP_031867082.1 Uncharacterized protein BP5553_08168 [Venustampulla echinocandica]
PSS21897.1	M430DRAFT_40706	585	hypothetical protein	96	164.103	103.862	4.75778	2.25029	TVY21899.1 Dynein light chain roadblock-type 2, partial [Lachnellula arida]
PSS09281.1	M430DRAFT_53806	921	hypothetical protein	151	163.952	103.767	4.75342	2.24897	XP_024743977.1 uncharacterized protein K444DRAFT_639143 [Hyaloscypha bicolor E]
PSS27119.1	M430DRAFT_62396	1068	hypothetical protein	175	163.858	103.707	4.75068	2.24813	TVY50001.1 Tethering factor for nuclear proteasome [Lachnellula occidentalis]
PSS17040.1	M430DRAFT_82791	177	hypothetical protein	29	163.842	103.697	4.75022	2.24799	XP_003352334.1 uncharacterized protein SMAC_07774 [Sordaria macrospora k-hell]
PSS21926.1	M430DRAFT_136655	934	hypothetical protein	153	163.812	103.678	4.74935	2.24773	EMR84046.1 putative duf1687 domain containing protein [Botrytis cinerea BcDW1]
PSS27863.1	M430DRAFT_159704	2724	hypothetical protein	445	163.363	103.394	4.73633	2.24377	TVY45000.1 C2H2 finger domain transcription factor [Lachnellula subtilissima]
PSS27373.1	M430DRAFT_91812	2327	hypothetical protein	380	163.3	103.355	4.73452	2.24322	TVY73366.1 putative maltose O-acetyltransferase [Lachnellula suecica]
PSS25901.1	M430DRAFT_116055	1078	hypothetical protein	176	163.265	103.332	4.73351	2.24291	KAE9363867.1 arad-like aldolase/epimerase [Chalara longipes BDJ]
PSS23120.1	M430DRAFT_17044	3173	hypothetical protein	518	163.252	103.324	4.73313	2.2428	PMD17985.1 DNA topoisomeras-like protein I [Pezoloma ericae]
PSS23398.1	M430DRAFT_97642	1311	hypothetical protein	214	163.234	103.313	4.73261	2.24263	XP_024729695.1 eukaryotic initiation factor 4A-12 [Hyaloscypha bicolor E]
PSS22919.1	M430DRAFT_116566	4742	hypothetical protein	774	163.222	103.305	4.73226	2.24253	CZR53821.1 related to Actin cytoskeleton-regulatory complex protein sla1 [Phialocephala subalpina]
PSS18500.1	M430DRAFT_27946	1827	hypothetical protein	298	163.109	103.233	4.72897	2.24153	XP_024742380.1 uncharacterized protein K444DRAFT_659698 [Hyaloscypha bicolor E]
PSS06774.1	M430DRAFT_129998	270	hypothetical protein	44	162.963	103.141	4.72474	2.24024	TVY92505.1 54S ribosomal protein L33, mitochondrial [Lachnellula willkommii]
PSS18791.1	M430DRAFT_50781	1698	hypothetical protein	276	162.544	102.876	4.7126	2.23652	XP_033438432.1 6-phosphogluconate dehydrogenase, decarboxylating [Daldinia childiae]
PSS08723.1	M430DRAFT_147621	1840	hypothetical protein	299	162.5	102.848	4.71132	2.23613	XP_031003416.1 uncharacterized protein LHYA1_G006388 [Lachnellula hyalina]
PSS28292.1	M430DRAFT_113882	1576	hypothetical protein	256	162.437	102.808	4.70948	2.23557	CZR63136.1 uncharacterized protein PAC_13033 [Phialocephala subalpina]
PSS23236.1	M430DRAFT_17164	2883	hypothetical protein	468	162.331	102.741	4.70642	2.23463	PMD37454.1 potassium transport protein TRK1/TRK2 [Hyaloscypha variabilis F]
PSS06783.1	M430DRAFT_23475	1251	hypothetical protein	203	162.27	102.703	4.70466	2.23409	XP_031009947.1 uncharacterized protein LHYA1_G000107 [Lachnellula hyalina]
PSS13179.1	M430DRAFT_143895	4643	hypothetical protein	753	162.18	102.645	4.70203	2.23328	XP_033579678.1 uncharacterized protein BDZ99DRAFT_413638 [Mytilinidion resinicola]
PSS08719.1	M430DRAFT_69959	3154	hypothetical protein	511	162.016	102.542	4.6973	2.23183	PVH77284.1 Pkinase-domain-containing protein [Cadophora sp. DSE1049]
PSS07078.1	M430DRAFT_129526	2631	hypothetical protein	426	161.916	102.478	4.69438	2.23093	RDW67882.1 aconitate hydratase [Coleophoma cylindrospora]
PSS07135.1	M430DRAFT_193408	1538	hypothetical protein	249	161.899	102.467	4.69388	2.23078	XP_024732645.1 uncharacterized protein K444DRAFT_616807 [Hyaloscypha bicolor E]
PSS27266.1	M430DRAFT_92117	766	hypothetical protein	124	161.88	102.456	4.69334	2.23062	PMD27397.1 putative NEDD8 conjugating enzyme [Pezoloma ericae]
PSS20217.1	M430DRAFT_18384	1205	hypothetical protein	195	161.826	102.421	4.69177	2.23013	CZS97846.1 uncharacterized protein RCO7_00029 [Rhynchosporium commune]
PSS22285.1	M430DRAFT_99196	1065	hypothetical protein	172	161.502	102.217	4.68239	2.22725	TVY92441.1 3'(2'),5'-bisphosphate nucleotidase [Lachnellula willkommii]
PSS12927.1	M430DRAFT_106190	2805	hypothetical protein	453	161.497	102.213	4.68225	2.2272	#N/A
PSS27902.1	M430DRAFT_160340	2800	hypothetical protein	452	161.429	102.17	4.68026	2.22659	XP_031001055.1 uncharacterized protein LHYA1_G009081 [Lachnellula hyalina]
PSS13137.1	M430DRAFT_52317	1531	hypothetical protein	247	161.332	102.109	4.67747	2.22573	KAE9370368.1 ClpP/crotonase [Chalara longipes BDJ]
PSS16631.1	M430DRAFT_103585	2561	hypothetical protein	412	160.875	101.819	4.6642	2.22163	XP_031865914.1 uncharacterized protein BP5553_09384 [Venustampulla echinocandica]
PSS20170.1	M430DRAFT_100970	1026	hypothetical protein	165	160.819	101.784	4.66257	2.22113	CZR60815.1 related to transcriptional repressor [Phialocephala subalpina]
PSS15286.1	M430DRAFT_20585	1723	hypothetical protein	277	160.766	101.751	4.66105	2.22065	KAE9377388.1 mitochondrial outer membrane protein-like protein [Chalara longipes BDJ]
PSS22457.1	M430DRAFT_99639	1835	hypothetical protein	295	160.763	101.749	4.66096	2.22063	KAE9378790.1 histone acetyltransferase ELP3 [Chalara longipes BDJ]
PSS09101.1	M430DRAFT_37180	2279	hypothetical protein	366	160.597	101.644	4.65614	2.21913	XP_024744150.1 uncharacterized protein K444DRAFT_606169 [Hyaloscypha bicolor E]
PSS18691.1	M430DRAFT_101936	741	hypothetical protein	119	160.594	101.642	4.65605	2.21911	XP_024742050.1 uncharacterized protein K444DRAFT_625736 [Hyaloscypha bicolor E]
PSS10580.1	M430DRAFT_53142	1533	hypothetical protein	246	160.47	101.563	4.65245	2.21799	RDW70261.1 kynureninase-2 [Coleophoma crateriformis]
PSS18359.1	M430DRAFT_18958	536	hypothetical protein	86	160.448	101.549	4.65182	2.2178	#N/A
PSS10607.1	M430DRAFT_36884	4192	hypothetical protein	672	160.305	101.459	4.64769	2.21651	KAE9374780.1 DNA repair protein-like protein Rhp26/Rad26 [Chalara longipes BDJ]
PSS06695.1	M430DRAFT_194867	1554	hypothetical protein	249	160.232	101.412	4.64555	2.21585	#N/A
PSS28287.1	M430DRAFT_47306	899	hypothetical protein	144	160.178	101.378	4.644	2.21537	CZR63098.1 related to cysteine dioxygenase type I [Phialocephala subalpina]
PSS20065.1	M430DRAFT_41423	2055	hypothetical protein	329	160.097	101.327	4.64166	2.21464	XP_031006138.1 uncharacterized protein LHYA1_G003001 [Lachnellula hyalina]
PSS27245.1	M430DRAFT_111798	8470	hypothetical protein	1356	160.094	101.326	4.64158	2.21461	KAE9377900.1 ARM repeat-containing protein [Chalara longipes BDJ]
PSS12661.1	M430DRAFT_107047	2256	hypothetical protein	361	160.018	101.277	4.63935	2.21392	PMD41007.1 F-box/WD repeat-containing protein-like protein [Hyaloscypha variabilis F]
PSS25012.1	M430DRAFT_24876	1013	hypothetical protein	162	159.921	101.216	4.63655	2.21305	XP_031873792.1 uncharacterized protein BP5553_01115 [Venustampulla echinocandica]
PSS12270.1	M430DRAFT_107041	2145	hypothetical protein	343	159.907	101.207	4.63613	2.21292	PMD46577.1 putative phenol monooxygenase [Hyaloscypha variabilis F]	Cluster 1
PSS22534.1	M430DRAFT_41279	1977	hypothetical protein	316	159.838	101.163	4.63414	2.2123	CZR52196.1 probable MCH1 Monocarboxylate Permease Homologue, not transporting monocarboxylate [Phialocephala subalpina]
PSS13096.1	M430DRAFT_36246	2885	hypothetical protein	461	159.792	101.134	4.63281	2.21189	XP_018076424.1 vacuolar protein-like protein sorting vps16 [Phialocephala scopiformis]
PSS18418.1	M430DRAFT_27875	789	hypothetical protein	126	159.696	101.073	4.63002	2.21102	RDW71123.1 putative multicopy suppressor of los1-1 [Coleophoma cylindrospora]
PSS22807.1	M430DRAFT_97611	4311	hypothetical protein	688	159.592	101.007	4.627	2.21008	PVH87527.1 AAA-domain-containing protein [Cadophora sp. DSE1049]
PSS12352.1	M430DRAFT_125837	1316	hypothetical protein	210	159.574	100.996	4.6265	2.20992	XP_024731134.1 uncharacterized protein K444DRAFT_570903 [Hyaloscypha bicolor E]
PSS19998.1	M430DRAFT_138063	376	hypothetical protein	60	159.574	100.996	4.6265	2.20992	XP_018062304.1 DNA directed RNA polymerase [Phialocephala scopiformis]
PSS10505.1	M430DRAFT_108506	326	hypothetical protein	52	159.509	100.955	4.62461	2.20933	PMD43026.1 mitochondrial cytochrome c oxidase assembly factor [Hyaloscypha variabilis F]
PSS27706.1	M430DRAFT_157774	1286	hypothetical protein	205	159.409	100.892	4.6217	2.20842	XP_031007689.1 uncharacterized protein LHYA1_G001688 [Lachnellula hyalina]
PSS20501.1	M430DRAFT_120321	2028	hypothetical protein	323	159.27	100.804	4.61768	2.20717	RDW62781.1 putative sphingosine-1-phosphate lyase [Coleophoma crateriformis]
PSS23457.1	M430DRAFT_97994	1143	hypothetical protein	182	159.23	100.779	4.61652	2.2068	RDW60067.1 L-xylulose reductase-like protein [Coleophoma crateriformis]
PSS08940.1	M430DRAFT_22321	1941	hypothetical protein	309	159.196	100.757	4.61554	2.2065	XP_002844408.1 acriflavine sensitivity control protein acr-2 [Microsporum canis CBS 113480]
PSS10795.1	M430DRAFT_69242	4871	hypothetical protein	775	159.105	100.699	4.61289	2.20567	KAE9371520.1 phosphoinositide 3-kinase regulatory subunit 4 [Chalara longipes BDJ]
PSS23225.1	M430DRAFT_64876	1422	hypothetical protein	226	158.931	100.589	4.60785	2.20409	XP_031873582.1 Proteasome subunit alpha type [Venustampulla echinocandica]
[truncated: 8,354 more rows]

## Sheet: Diamond_BLAST_A.resinae_NCBI_nr
qseqid	sseqannot	sseqid	pident	length	mismatch	gapopen	qstart	qend	sstart	send	evalue	bitscore
[truncated: 38,664 more rows]
